# Supplementary material for: Bis(μ-4-phenyl­pyridine N-oxide-κ2 O:O)bis­[bis­(1,1,1,5,5,5-hexa­fluoro­pentane-2,4-dionato)copper(II)]
Source: Acta Crystallogr Sect E Struct Rep Online. 2010 Jun 23;66(Pt 7):m824–5. doi: 10.1107/S1600536810022567 (PMC3006976; doi:10.1107/S1600536810022567)
Supplement: Supplementary file 1 [file e-66-0m824-sup1.cif]

##############################################################################
###                                                                        ###
###        Electronic paper (Acta Crystallographica Section E)             ###
###                                                                        ###
##############################################################################
#                                                                            #
# This CIF contains the data in a paper accepted for publication in Acta     #
# Crystallographica Section E. It conforms to the requirements of Notes      #
# for Authors for Section E, and has been peer reviewed under the auspices   #
# of the IUCr Commission on Journals.                                        #
#                                                                            #
# Full details of the Crystallographic Information File format               #
# are given in the paper "The Crystallographic Information File (CIF):       #
# a New Standard Archive File for Crystallography" by S. R. Hall, F. H.      #
# Allen and I. D. Brown [Acta Cryst. (1991), A47, 655-685].                  #
#                                                                            #
# The current version of the core CIF dictionary is obtainable from          #
# ftp://ftp.iucr.org/pub/cif_core.dic. The current version number is 2.4.    #
#                                                                            #
# Software is freely available for graphical display of the structure(s) in  #
# this CIF.  For information consult the CIF home page http://www.iucr.org/  #
# cif/home.html                                                              #
#                                                                            #
# This file may be used for bona fide research purposes within the           #
# scientific community so long as proper attribution is given to the journal # 
# article from which it was obtained.                                        #
#                                                                            #
##############################################################################
                                             
data_global
_journal_date_recd_electronic     2010-06-09
_journal_date_accepted     2010-06-12
_journal_name_full     'Acta Crystallographica, Section E'
_journal_year     2010
_journal_volume     66
_journal_issue      7
_journal_page_first     m824
_journal_page_last     m825
_journal_paper_category     QM
_journal_coeditor_code     CV2732
_publ_contact_author_name     'Filipe A. Almeida Paz'
_publ_contact_author_address
;
 Department of Chemistry
 University of Aveiro
 CICECO
 3810-193
 Aveiro
 Portugal
;
_publ_contact_author_email     filipe.paz@ua.pt
_publ_contact_author_fax     '+351 234 401470'
_publ_contact_author_phone     '+351 234 370200'
_publ_section_title
;\
Bis(\m-4-phenylpyridine
<i>N</i>-oxide-\k^2^<i>O</i>:<i>O</i>)bis[bis(1,1,1,5,5,5-hexafluoropentane-\
2,4-dionato)copper(II)]
;
loop_
    _publ_author_name
    _publ_author_footnote
    _publ_author_address
    'Ramos, Ana I.' .
;
Department of Chemistry
CICECO
University of Aveiro
3810-193 Aveiro
Portugal
;
    'Fernandes, Jos\'e A.' .
;
Department of Chemistry
CICECO
University of Aveiro
3810-193 Aveiro
Portugal
;
    'Silva, Patr\'icia' .
;
Department of Chemistry
CICECO
University of Aveiro
3810-193 Aveiro
Portugal
;
    'Ribeiro-Claro, Paulo J. A.' .
;
Department of Chemistry
CICECO
University of Aveiro
3810-193 Aveiro
Portugal
;
    'Braga, Susana S.' .
;
Department of Chemistry
University of Aveiro
3810-193 Aveiro
Portugal
;
    'Almeida Paz, Filipe A.' .
;
Department of Chemistry
CICECO
University of Aveiro
3810-193 Aveiro
Portugal
;
data_I
_chemical_name_systematic
;
Bis(\m-4-phenylpyridine
<i>N</i>-oxide-\k^2^<i>O</i>:<i>O</i>)bis[bis(1,1,1,5,5,5-
hexafluoropentane-2,4-dionato)copper(II)]
;
_chemical_name_common     ?
_chemical_formula_moiety     'C42 H22 Cu2 F24 N2 O10'
_chemical_formula_sum     'C42 H22 Cu2 F24 N2 O10'
_chemical_formula_iupac     '[Cu2 (C5 H F6 O2)4 (C11 H9 N O)2]'
_chemical_formula_weight     1297.70
_chemical_melting_point     ?
_symmetry_cell_setting     triclinic
_symmetry_space_group_name_H-M     'P -1'
_symmetry_space_group_name_Hall     '-P 1'
loop_
    _symmetry_equiv_pos_as_xyz
    'x, y, z'
    '-x, -y, -z'
_cell_length_a     10.3830(4)
_cell_length_b     10.7870(4)
_cell_length_c     11.2498(4)
_cell_angle_alpha     99.055(2)
_cell_angle_beta     99.036(2)
_cell_angle_gamma     98.258(2)
_cell_volume     1210.40(8)
_cell_formula_units_Z     1
_cell_measurement_reflns_used     9842
_cell_measurement_theta_min     2.93
_cell_measurement_theta_max     28.64
_cell_measurement_temperature     150(2)
_exptl_crystal_description     Block
_exptl_crystal_colour     Green
_exptl_crystal_size_max     0.18
_exptl_crystal_size_mid     0.10
_exptl_crystal_size_min     0.09
_exptl_crystal_density_diffrn     1.780
_exptl_crystal_density_meas     ?
_exptl_crystal_density_method     'not measured'
_exptl_crystal_F_000     642
_exptl_absorpt_coefficient_mu     1.029
_exptl_absorpt_correction_type     multi-scan
_exptl_absorpt_process_details
;
(SADABS; Sheldrick, 1997)
;
_exptl_absorpt_correction_T_min     0.8364
_exptl_absorpt_correction_T_max     0.9131
_exptl_special_details
;
;
_diffrn_ambient_temperature     150(2)
_diffrn_radiation_type     MoK\a
_diffrn_radiation_wavelength     0.71073
_diffrn_radiation_source     'fine-focus sealed tube'
_diffrn_radiation_monochromator     graphite
_diffrn_measurement_device_type     'Bruker X8 Kappa CCD APEXII'
_diffrn_measurement_method     'omega/phi scans'
_diffrn_detector_area_resol_mean     ?
_diffrn_reflns_number     47759
_diffrn_reflns_av_R_equivalents     0.0294
_diffrn_reflns_av_sigmaI/netI     0.0209
_diffrn_reflns_theta_min     3.73
_diffrn_reflns_theta_max     29.13
_diffrn_reflns_theta_full     29.13
_diffrn_measured_fraction_theta_max     0.988
_diffrn_measured_fraction_theta_full     0.988
_diffrn_reflns_limit_h_min     -14
_diffrn_reflns_limit_h_max     14
_diffrn_reflns_limit_k_min     -14
_diffrn_reflns_limit_k_max     14
_diffrn_reflns_limit_l_min     -15
_diffrn_reflns_limit_l_max     15
_diffrn_standards_number     ?
_diffrn_standards_interval_count     ?
_diffrn_standards_interval_time     ?
_diffrn_standards_decay_%     ?
_refine_special_details
;
Refinement of <i>F</i>^2^ against ALL reflections. The weighted <i>R</i>-factor
<i>wR</i> and goodness of fit <i>S</i> are based on <i>F</i>^2^, conventional
<i>R</i>-factors <i>R</i> are based on <i>F</i>, with <i>F</i> set to zero for
negative <i>F</i>^2^. The threshold expression of <i>F</i>^2^ >
\s(<i>F</i>^2^) is used only for calculating <i>R</i>-factors(gt) <i>etc</i>.
and is not relevant to the choice of reflections for refinement.
<i>R</i>-factors based on <i>F</i>^2^ are statistically about twice as large
as those based on <i>F</i>, and <i>R</i>- factors based on ALL data will be
even larger.
;
_reflns_number_total     6427
_reflns_number_gt     5461
_reflns_threshold_expression     I>2\s(I)
_refine_ls_structure_factor_coef     Fsqd
_refine_ls_matrix_type     full
_refine_ls_R_factor_all     0.0587
_refine_ls_R_factor_gt     0.0483
_refine_ls_wR_factor_gt     0.1299
_refine_ls_wR_factor_ref     0.1391
_refine_ls_goodness_of_fit_ref     1.037
_refine_ls_restrained_S_all     1.039
_refine_ls_number_reflns     6427
_refine_ls_number_parameters     397
_refine_ls_number_restraints     24
_refine_ls_hydrogen_treatment     constr
_refine_ls_weighting_scheme     calc
_refine_ls_weighting_details
         'calc w=1/[\s^2^(Fo^2^)+(0.0712P)^2^+2.0571P] where P=(Fo^2^+2Fc^2^)/3'
_atom_sites_solution_hydrogens     geom
_atom_sites_solution_primary     direct
_atom_sites_solution_secondary     difmap
_refine_ls_shift/su_max     0.003
_refine_ls_shift/su_mean     0.000
_refine_diff_density_max     1.213
_refine_diff_density_min     -1.396
_refine_ls_extinction_method     none
_refine_ls_extinction_coef     ?
loop_
    _atom_type_symbol
    _atom_type_description
    _atom_type_scat_dispersion_real
    _atom_type_scat_dispersion_imag
    _atom_type_scat_source
    'C' 'C' 0.0033 0.0016
                         'International Tables Vol C Tables 4.2.6.8 and 6.1.1.4'
    'H' 'H' 0.0000 0.0000
                         'International Tables Vol C Tables 4.2.6.8 and 6.1.1.4'
    'Cu' 'Cu' 0.3201 1.2651
                         'International Tables Vol C Tables 4.2.6.8 and 6.1.1.4'
    'F' 'F' 0.0171 0.0103
                         'International Tables Vol C Tables 4.2.6.8 and 6.1.1.4'
    'N' 'N' 0.0061 0.0033
                         'International Tables Vol C Tables 4.2.6.8 and 6.1.1.4'
    'O' 'O' 0.0106 0.0060
                         'International Tables Vol C Tables 4.2.6.8 and 6.1.1.4'
_computing_data_collection     'APEX2 (Bruker, 2006)'
_computing_cell_refinement     'SAINT-Plus (Bruker, 2005)'
_computing_data_reduction     'SAINT-Plus (Bruker, 2005)'
_computing_structure_solution     'SHELXTL (Sheldrick, 2008)'
_computing_structure_refinement     'SHELXTL (Sheldrick, 2008)'
_computing_molecular_graphics     'DIAMOND (Brandenburg, 2009)'
_computing_publication_material     'SHELXTL (Sheldrick, 2008)'
loop_
    _atom_site_type_symbol
    _atom_site_label
    _atom_site_fract_x
    _atom_site_fract_y
    _atom_site_fract_z
    _atom_site_U_iso_or_equiv
    _atom_site_adp_type
    _atom_site_calc_flag
    _atom_site_refinement_flags
    _atom_site_occupancy
    _atom_site_disorder_assembly
    _atom_site_disorder_group
    Cu Cu1 1.01536(3) 0.13209(3) -0.07044(3) 0.02205(10) Uani d . 1 . .
    O O1 1.17596(17) 0.20733(17) 0.05247(16) 0.0235(4) Uani d . 1 . .
    O O2 1.12021(19) 0.2109(2) -0.21003(18) 0.0312(4) Uani d . 1 . .
    O O3 0.86603(19) 0.05900(18) -0.20302(18) 0.0284(4) Uani d . 1 . .
    O O4 0.93026(17) 0.27435(17) -0.01281(18) 0.0255(4) Uani d . 1 . .
    O O5 0.91578(18) 0.02993(17) 0.08021(16) 0.0238(4) Uani d . 1 . .
    N N1 0.8997(2) 0.0995(2) 0.18579(19) 0.0217(4) Uani d . 1 . .
    C C1 1.4020(2) 0.2518(2) 0.14122(18) 0.0382(7) Uani d D 1 . .
    C C2 1.2903(2) 0.2335(2) 0.0291(2) 0.0227(5) Uani d . 1 . .
    C C3 1.3311(3) 0.2502(3) -0.0794(2) 0.0273(5) Uani d . 1 . .
    H H3 1.4233 0.2686 -0.0795 0.033 Uiso calc R 1 . .
    C C4 1.2419(3) 0.2411(3) -0.1900(2) 0.0261(5) Uani d . 1 . .
    C C5 1.3046(2) 0.2749(3) -0.2985(2) 0.0426(7) Uani d D 1 . .
    C C6 0.6641(2) 0.03964(18) -0.3416(2) 0.0404(7) Uani d D 1 . .
    C C7 0.7645(3) 0.1076(3) -0.2257(2) 0.0272(5) Uani d . 1 . .
    C C8 0.7299(3) 0.2135(3) -0.1602(3) 0.0329(6) Uani d . 1 . .
    H H8 0.6459 0.2359 -0.1852 0.039 Uiso calc R 1 . .
    C C9 0.8158(2) 0.2876(2) -0.0585(2) 0.0247(5) Uani d . 1 . .
    C C10 0.7717(3) 0.4038(3) 0.0107(3) 0.0303(6) Uani d . 1 . .
    C C11 1.0036(3) 0.1754(3) 0.2619(2) 0.0272(5) Uani d . 1 . .
    H H11 1.0903 0.1761 0.2446 0.033 Uiso calc R 1 . .
    C C12 0.9841(3) 0.2522(3) 0.3650(2) 0.0261(5) Uani d . 1 . .
    H H12 1.0580 0.3048 0.4192 0.031 Uiso calc R 1 . .
    C C13 0.8573(2) 0.2537(2) 0.3912(2) 0.0214(4) Uani d . 1 . .
    C C14 0.7527(2) 0.1713(3) 0.3101(2) 0.0256(5) Uani d . 1 . .
    H H14 0.6651 0.1677 0.3258 0.031 Uiso calc R 1 . .
    C C15 0.7754(2) 0.0959(2) 0.2086(2) 0.0249(5) Uani d . 1 . .
    H H15 0.7035 0.0408 0.1539 0.030 Uiso calc R 1 . .
    C C16 0.8344(2) 0.3403(2) 0.4986(2) 0.0228(5) Uani d . 1 . .
    C C17 0.9250(3) 0.3653(3) 0.6087(2) 0.0299(5) Uani d . 1 . .
    H H17 1.0018 0.3265 0.6148 0.036 Uiso calc R 1 . .
    C C18 0.9035(3) 0.4465(3) 0.7091(3) 0.0356(6) Uani d . 1 . .
    H H18 0.9657 0.4631 0.7837 0.043 Uiso calc R 1 . .
    C C19 0.7924(3) 0.5035(3) 0.7018(3) 0.0365(6) Uani d . 1 . .
    H H19 0.7783 0.5591 0.7711 0.044 Uiso calc R 1 . .
    C C20 0.7019(3) 0.4793(3) 0.5936(3) 0.0398(7) Uani d . 1 . .
    H H20 0.6254 0.5185 0.5884 0.048 Uiso calc R 1 . .
    C C21 0.7225(3) 0.3976(3) 0.4916(3) 0.0325(6) Uani d . 1 . .
    H H21 0.6598 0.3811 0.4173 0.039 Uiso calc R 1 . .
    F F1 1.36023(19) 0.2437(2) 0.24323(16) 0.0546(6) Uani d D 1 . .
    F F2 1.4801(3) 0.3614(3) 0.1595(2) 0.1153(16) Uani d D 1 . .
    F F3 1.4749(3) 0.1648(3) 0.1247(2) 0.150(2) Uani d D 1 . .
    F F4 1.3541(8) 0.3951(3) -0.2833(5) 0.122(4) Uani d PD 0.50 . .
    F F5 1.4012(5) 0.2125(7) -0.3118(5) 0.084(3) Uani d PD 0.50 . .
    F F6 1.2224(4) 0.2467(7) -0.4024(3) 0.0588(17) Uani d PD 0.50 . .
    F F4' 1.2595(7) 0.3725(7) -0.3328(9) 0.109(4) Uani d PD 0.50 . .
    F F5' 1.4329(2) 0.3025(8) -0.2815(7) 0.098(4) Uani d PD 0.50 . .
    F F6' 1.2680(10) 0.1810(7) -0.3909(6) 0.199(8) Uani d PD 0.50 . .
    F F7 0.7002(2) -0.0620(2) -0.3950(2) 0.0803(9) Uani d D 1 . .
    F F8 0.6504(3) 0.1140(2) -0.4212(2) 0.0945(12) Uani d D 1 . .
    F F9 0.54684(19) 0.0040(2) -0.3187(2) 0.0723(8) Uani d D 1 . .
    F F10 0.85443(17) 0.51032(16) 0.01099(18) 0.0366(4) Uani d . 1 . .
    F F11 0.7719(2) 0.3931(2) 0.12708(19) 0.0483(5) Uani d . 1 . .
    F F12 0.65074(17) 0.41987(19) -0.0375(2) 0.0465(5) Uani d . 1 . .
loop_
    _atom_site_aniso_label
    _atom_site_aniso_U_11
    _atom_site_aniso_U_22
    _atom_site_aniso_U_33
    _atom_site_aniso_U_12
    _atom_site_aniso_U_13
    _atom_site_aniso_U_23
    Cu1 0.01770(15) 0.02152(16) 0.02440(17) 0.00386(11) -0.00051(11) 0.00057(11)
    O1 0.0194(8) 0.0263(9) 0.0232(8) 0.0029(7) 0.0011(6) 0.0031(7)
    O2 0.0260(9) 0.0402(11) 0.0265(9) 0.0039(8) -0.0006(7) 0.0109(8)
    O3 0.0249(9) 0.0284(9) 0.0276(9) 0.0032(7) -0.0020(7) 0.0005(7)
    O4 0.0194(8) 0.0235(8) 0.0314(9) 0.0055(7) -0.0009(7) 0.0023(7)
    O5 0.0282(9) 0.0230(8) 0.0208(8) 0.0081(7) 0.0062(7) 0.0007(6)
    N1 0.0212(9) 0.0218(9) 0.0222(10) 0.0047(8) 0.0049(8) 0.0026(8)
    C1 0.0215(12) 0.060(2) 0.0305(14) 0.0032(13) -0.0010(11) 0.0098(13)
    C2 0.0196(10) 0.0218(11) 0.0250(12) 0.0052(9) -0.0009(9) 0.0031(9)
    C3 0.0187(11) 0.0348(14) 0.0291(13) 0.0053(10) 0.0032(9) 0.0088(10)
    C4 0.0272(12) 0.0279(12) 0.0260(12) 0.0100(10) 0.0061(10) 0.0074(10)
    C5 0.0358(16) 0.065(2) 0.0313(15) 0.0122(15) 0.0082(12) 0.0154(15)
    C6 0.0387(16) 0.0369(16) 0.0368(16) -0.0026(13) -0.0103(13) 0.0061(13)
    C7 0.0217(11) 0.0285(12) 0.0276(13) -0.0030(10) -0.0033(9) 0.0077(10)
    C8 0.0198(12) 0.0331(14) 0.0421(16) 0.0046(10) -0.0038(11) 0.0054(12)
    C9 0.0197(11) 0.0221(11) 0.0330(13) 0.0031(9) 0.0046(9) 0.0081(10)
    C10 0.0209(12) 0.0301(13) 0.0405(15) 0.0068(10) 0.0048(10) 0.0062(11)
    C11 0.0189(11) 0.0329(13) 0.0283(13) 0.0016(10) 0.0064(9) 0.0013(10)
    C12 0.0217(11) 0.0303(13) 0.0236(12) -0.0002(10) 0.0041(9) 0.0008(10)
    C13 0.0215(11) 0.0227(11) 0.0208(11) 0.0045(9) 0.0043(9) 0.0049(9)
    C14 0.0180(11) 0.0312(13) 0.0268(12) 0.0053(9) 0.0039(9) 0.0022(10)
    C15 0.0185(11) 0.0270(12) 0.0267(12) 0.0034(9) 0.0011(9) 0.0008(10)
    C16 0.0240(11) 0.0237(11) 0.0202(11) 0.0025(9) 0.0047(9) 0.0036(9)
    C17 0.0266(13) 0.0378(14) 0.0242(12) 0.0063(11) 0.0033(10) 0.0033(11)
    C18 0.0371(15) 0.0429(16) 0.0214(13) 0.0002(13) 0.0017(11) -0.0002(11)
    C19 0.0498(18) 0.0337(15) 0.0253(13) 0.0071(13) 0.0126(12) -0.0019(11)
    C20 0.0433(17) 0.0414(17) 0.0357(16) 0.0191(14) 0.0085(13) -0.0012(13)
    C21 0.0330(14) 0.0362(14) 0.0270(13) 0.0135(12) 0.0007(11) 0.0003(11)
    F1 0.0415(11) 0.0933(18) 0.0272(9) 0.0156(11) -0.0025(8) 0.0110(10)
    F2 0.084(2) 0.159(3) 0.0636(18) -0.081(2) -0.0360(15) 0.046(2)
    F3 0.147(3) 0.261(5) 0.0483(15) 0.177(4) -0.0346(18) -0.029(2)
    F4 0.228(11) 0.058(4) 0.073(5) -0.050(5) 0.081(7) 0.007(3)
    F5 0.048(3) 0.180(9) 0.061(4) 0.065(4) 0.038(3) 0.063(5)
    F6 0.035(2) 0.128(6) 0.0152(19) 0.018(3) 0.0034(15) 0.016(3)
    F4' 0.070(4) 0.180(10) 0.137(8) 0.059(5) 0.055(5) 0.135(8)
    F5' 0.029(2) 0.201(10) 0.090(5) 0.011(4) 0.018(3) 0.101(7)
    F6' 0.313(19) 0.144(9) 0.111(8) -0.082(10) 0.155(11) -0.072(7)
    F7 0.0761(18) 0.0833(19) 0.0559(15) 0.0243(15) -0.0267(13) -0.0345(14)
    F8 0.128(3) 0.0745(18) 0.0489(14) -0.0453(18) -0.0450(15) 0.0346(13)
    F9 0.0367(12) 0.0837(18) 0.0747(17) -0.0197(12) -0.0092(11) -0.0045(14)
    F10 0.0320(9) 0.0236(8) 0.0516(11) 0.0037(7) 0.0063(8) 0.0015(7)
    F11 0.0546(12) 0.0560(12) 0.0441(11) 0.0220(10) 0.0241(10) 0.0124(9)
    F12 0.0235(8) 0.0407(10) 0.0724(14) 0.0138(7) 0.0003(9) 0.0024(9)
_geom_special_details
;
All e.s.d.'s (except the e.s.d. in the dihedral angle between two l.s. planes)
are estimated using the full covariance matrix. The cell e.s.d.'s are taken
into account individually in the estimation of e.s.d.'s in distances, angles
and torsion angles; correlations between e.s.d.'s in cell parameters are only
used when they are defined by crystal symmetry. An approximate (isotropic)
treatment of cell e.s.d.'s is used for estimating e.s.d.'s involving l.s.
planes.
;
loop_
    _geom_bond_atom_site_label_1
    _geom_bond_atom_site_label_2
    _geom_bond_site_symmetry_2
    _geom_bond_distance
    _geom_bond_publ_flag
    Cu1 O1 . 1.9711(17) ?
    Cu1 O2 . 2.251(2) ?
    Cu1 O3 . 1.9500(19) ?
    Cu1 O4 . 1.9524(18) ?
    Cu1 O5 . 2.4427(18) ?
    Cu1 O5 2_755 1.9751(18) ?
    O1 C2 . 1.258(3) ?
    O2 C4 . 1.234(3) ?
    O3 C7 . 1.252(3) ?
    O4 C9 . 1.256(3) ?
    O5 N1 . 1.349(3) ?
    O5 Cu1 2_755 1.9751(18) ?
    N1 C11 . 1.343(3) ?
    N1 C15 . 1.351(3) ?
    N1 Cu1 2_755 2.945(2) ?
    C1 F3 . 1.297(4) ?
    C1 F1 . 1.300(3) ?
    C1 F2 . 1.301(4) ?
    C1 C2 . 1.540(3) ?
    C2 C3 . 1.383(4) ?
    C3 C4 . 1.410(4) ?
    C3 H3 . 0.9500 ?
    C4 C5 . 1.540(3) ?
    C5 F6' . 1.2982(15) ?
    C5 F4 . 1.2985(15) ?
    C5 F6 . 1.2987(15) ?
    C5 F5' . 1.2989(15) ?
    C5 F4' . 1.2998(15) ?
    C5 F5 . 1.3003(15) ?
    C6 F7 . 1.298(3) ?
    C6 F8 . 1.298(3) ?
    C6 F9 . 1.301(3) ?
    C6 C7 . 1.542(3) ?
    C7 C8 . 1.383(4) ?
    C8 C9 . 1.390(4) ?
    C8 H8 . 0.9500 ?
    C9 C10 . 1.535(4) ?
    C10 F10 . 1.331(3) ?
    C10 F11 . 1.332(4) ?
    C10 F12 . 1.334(3) ?
    C11 C12 . 1.375(4) ?
    C11 H11 . 0.9500 ?
    C12 C13 . 1.395(3) ?
    C12 H12 . 0.9500 ?
    C13 C14 . 1.399(4) ?
    C13 C16 . 1.479(3) ?
    C14 C15 . 1.367(4) ?
    C14 H14 . 0.9500 ?
    C15 H15 . 0.9500 ?
    C16 C21 . 1.390(4) ?
    C16 C17 . 1.396(4) ?
    C17 C18 . 1.384(4) ?
    C17 H17 . 0.9500 ?
    C18 C19 . 1.381(5) ?
    C18 H18 . 0.9500 ?
    C19 C20 . 1.380(5) ?
    C19 H19 . 0.9500 ?
    C20 C21 . 1.397(4) ?
    C20 H20 . 0.9500 ?
    C21 H21 . 0.9500 ?
    F4 F4' . 1.025(7) ?
    F4 F5' . 1.379(6) ?
    F5 F5' . 0.968(7) ?
    F5 F6' . 1.485(7) ?
    F6 F6' . 0.921(9) ?
    F6 F4' . 1.423(7) ?
loop_
    _geom_angle_atom_site_label_1
    _geom_angle_atom_site_label_2
    _geom_angle_atom_site_label_3
    _geom_angle_site_symmetry_1
    _geom_angle_site_symmetry_3
    _geom_angle
    _geom_angle_publ_flag
    O1 Cu1 O2 . . 87.50(7) ?
    O1 Cu1 O5 . . 91.03(7) ?
    O1 Cu1 O5 . 2_755 86.68(8) ?
    O2 Cu1 O5 . . 174.17(7) ?
    O3 Cu1 O1 . . 174.96(8) ?
    O3 Cu1 O2 . . 87.73(8) ?
    O3 Cu1 O4 . . 92.62(8) ?
    O3 Cu1 O5 . . 93.57(7) ?
    O3 Cu1 O5 . 2_755 92.35(8) ?
    O4 Cu1 O1 . . 89.86(8) ?
    O4 Cu1 O2 . . 101.08(8) ?
    O4 Cu1 O5 . . 84.55(7) ?
    O4 Cu1 O5 . 2_755 161.06(8) ?
    O5 Cu1 O2 2_755 . 97.37(8) ?
    O5 Cu1 O5 2_755 . 76.90(7) ?
    C2 O1 Cu1 . . 125.00(16) ?
    C4 O2 Cu1 . . 120.66(17) ?
    C7 O3 Cu1 . . 124.47(18) ?
    C9 O4 Cu1 . . 124.12(18) ?
    N1 O5 Cu1 . 2_755 123.68(14) ?
    N1 O5 Cu1 . . 120.78(14) ?
    Cu1 O5 Cu1 2_755 . 103.10(7) ?
    C11 N1 O5 . . 120.6(2) ?
    C11 N1 C15 . . 121.3(2) ?
    O5 N1 C15 . . 117.9(2) ?
    C11 N1 Cu1 . 2_755 109.45(16) ?
    C15 N1 Cu1 . 2_755 120.81(16) ?
    F3 C1 F1 . . 106.88(13) ?
    F3 C1 F2 . . 106.82(13) ?
    F1 C1 F2 . . 106.45(13) ?
    F3 C1 C2 . . 109.60(18) ?
    F1 C1 C2 . . 113.95(18) ?
    F2 C1 C2 . . 112.73(19) ?
    O1 C2 C3 . . 130.7(2) ?
    O1 C2 C1 . . 113.9(2) ?
    C3 C2 C1 . . 115.4(2) ?
    C3 C2 Cu1 . . 97.93(16) ?
    C1 C2 Cu1 . . 145.40(16) ?
    C2 C3 C4 . . 122.9(2) ?
    C2 C3 H3 . . 118.5 ?
    C4 C3 H3 . . 118.5 ?
    O2 C4 C3 . . 128.2(2) ?
    O2 C4 C5 . . 116.2(2) ?
    C3 C4 C5 . . 115.6(2) ?
    C3 C4 Cu1 . . 89.46(16) ?
    C5 C4 Cu1 . . 154.41(17) ?
    F6' C5 F4 . . 135.8(5) ?
    F4 C5 F6 . . 106.84(14) ?
    F6' C5 F5' . . 106.86(14) ?
    F4 C5 F5' . . 64.2(3) ?
    F6 C5 F5' . . 127.3(4) ?
    F6' C5 F4' . . 106.77(15) ?
    F4 C5 F4' . . 46.5(3) ?
    F6 C5 F4' . . 66.4(4) ?
    F5' C5 F4' . . 106.66(14) ?
    F6' C5 F5 . . 69.7(4) ?
    F4 C5 F5 . . 106.75(14) ?
    F6 C5 F5 . . 106.59(14) ?
    F4' C5 F5 . . 139.5(4) ?
    F6' C5 C4 . . 109.4(4) ?
    F4 C5 C4 . . 112.7(3) ?
    F6 C5 C4 . . 113.5(3) ?
    F5' C5 C4 . . 117.6(3) ?
    F4' C5 C4 . . 109.0(3) ?
    F5 C5 C4 . . 110.1(3) ?
    F7 C6 F8 . . 107.26(13) ?
    F7 C6 F9 . . 106.60(13) ?
    F8 C6 F9 . . 106.74(13) ?
    F7 C6 C7 . . 112.20(19) ?
    F8 C6 C7 . . 111.06(18) ?
    F9 C6 C7 . . 112.64(19) ?
    O3 C7 C8 . . 128.7(2) ?
    O3 C7 C6 . . 115.7(2) ?
    C8 C7 C6 . . 115.7(2) ?
    C8 C7 Cu1 . . 94.49(17) ?
    C6 C7 Cu1 . . 149.74(18) ?
    C7 C8 C9 . . 121.1(2) ?
    C7 C8 Cu1 . . 60.54(14) ?
    C9 C8 Cu1 . . 60.60(15) ?
    C7 C8 H8 . . 119.4 ?
    C9 C8 H8 . . 119.4 ?
    Cu1 C8 H8 . . 178.7 ?
    O4 C9 C8 . . 128.7(3) ?
    O4 C9 C10 . . 112.6(2) ?
    C8 C9 C10 . . 118.7(2) ?
    C8 C9 Cu1 . . 94.28(17) ?
    C10 C9 Cu1 . . 146.95(18) ?
    F10 C10 F11 . . 107.2(2) ?
    F10 C10 F12 . . 107.2(2) ?
    F11 C10 F12 . . 107.7(2) ?
    F10 C10 C9 . . 110.8(2) ?
    F11 C10 C9 . . 110.5(2) ?
    F12 C10 C9 . . 113.3(2) ?
    N1 C11 C12 . . 119.8(2) ?
    N1 C11 H11 . . 120.1 ?
    C12 C11 H11 . . 120.1 ?
    C11 C12 C13 . . 120.9(2) ?
    C11 C12 H12 . . 119.5 ?
    C13 C12 H12 . . 119.5 ?
    C12 C13 C14 . . 117.0(2) ?
    C12 C13 C16 . . 121.4(2) ?
    C14 C13 C16 . . 121.6(2) ?
    C15 C14 C13 . . 120.6(2) ?
    C15 C14 H14 . . 119.7 ?
    C13 C14 H14 . . 119.7 ?
    N1 C15 C14 . . 120.2(2) ?
    N1 C15 H15 . . 119.9 ?
    C14 C15 H15 . . 119.9 ?
    C21 C16 C17 . . 119.1(2) ?
    C21 C16 C13 . . 120.6(2) ?
    C17 C16 C13 . . 120.3(2) ?
    C18 C17 C16 . . 120.3(3) ?
    C18 C17 H17 . . 119.9 ?
    C16 C17 H17 . . 119.9 ?
    C19 C18 C17 . . 120.6(3) ?
    C19 C18 H18 . . 119.7 ?
    C17 C18 H18 . . 119.7 ?
    C20 C19 C18 . . 119.7(3) ?
    C20 C19 H19 . . 120.1 ?
    C18 C19 H19 . . 120.1 ?
    C19 C20 C21 . . 120.3(3) ?
    C19 C20 H20 . . 119.9 ?
    C21 C20 H20 . . 119.9 ?
    C16 C21 C20 . . 120.1(3) ?
    C16 C21 H21 . . 119.9 ?
    C20 C21 H21 . . 119.9 ?
    F4' F4 C5 . . 66.82(18) ?
    F4' F4 F5' . . 119.4(3) ?
    C5 F4 F5' . . 57.93(16) ?
    F5' F5 C5 . . 68.07(17) ?
    F5' F5 F6' . . 114.9(4) ?
    C5 F5 F6' . . 55.1(2) ?
    F6' F6 C5 . . 69.2(2) ?
    F6' F6 F4' . . 124.3(2) ?
    C5 F6 F4' . . 56.8(2) ?
    F4 F4' C5 . . 66.69(17) ?
    F4 F4' F6 . . 115.9(4) ?
    C5 F4' F6 . . 56.8(2) ?
    F5 F5' C5 . . 68.22(18) ?
    F5 F5' F4 . . 124.5(2) ?
    C5 F5' F4 . . 57.91(16) ?
    F6 F6' C5 . . 69.3(2) ?
    F6 F6' F5 . . 118.1(4) ?
    C5 F6' F5 . . 55.2(2) ?
loop_
    _geom_torsion_atom_site_label_1
    _geom_torsion_atom_site_label_2
    _geom_torsion_atom_site_label_3
    _geom_torsion_atom_site_label_4
    _geom_torsion_site_symmetry_1
    _geom_torsion_site_symmetry_2
    _geom_torsion_site_symmetry_3
    _geom_torsion_site_symmetry_4
    _geom_torsion
    _geom_torsion_publ_flag
    O4 Cu1 O1 C2 . . . . -124.4(2) ?
    O5 Cu1 O1 C2 2_755 . . . 74.2(2) ?
    O2 Cu1 O1 C2 . . . . -23.3(2) ?
    O5 Cu1 O1 C2 . . . . 151.0(2) ?
    O3 Cu1 O2 C4 . . . . -158.9(2) ?
    O4 Cu1 O2 C4 . . . . 108.8(2) ?
    O1 Cu1 O2 C4 . . . . 19.5(2) ?
    O5 Cu1 O2 C4 2_755 . . . -66.9(2) ?
    O4 Cu1 O3 C7 . . . . 1.8(2) ?
    O5 Cu1 O3 C7 2_755 . . . 163.5(2) ?
    O2 Cu1 O3 C7 . . . . -99.2(2) ?
    O5 Cu1 O3 C7 . . . . 86.5(2) ?
    O3 Cu1 O4 C9 . . . . 2.8(2) ?
    O1 Cu1 O4 C9 . . . . 178.4(2) ?
    O5 Cu1 O4 C9 2_755 . . . -102.3(3) ?
    O2 Cu1 O4 C9 . . . . 91.0(2) ?
    O5 Cu1 O4 C9 . . . . -90.5(2) ?
    O3 Cu1 O5 N1 . . . . -125.16(16) ?
    O4 Cu1 O5 N1 . . . . -32.87(16) ?
    O1 Cu1 O5 N1 . . . . 56.90(16) ?
    O5 Cu1 O5 N1 2_755 . . . 143.3(2) ?
    O3 Cu1 O5 Cu1 . . . 2_755 91.59(9) ?
    O4 Cu1 O5 Cu1 . . . 2_755 -176.12(9) ?
    O1 Cu1 O5 Cu1 . . . 2_755 -86.35(8) ?
    O5 Cu1 O5 Cu1 2_755 . . 2_755 0.0 ?
    Cu1 O5 N1 C11 2_755 . . . 79.3(3) ?
    Cu1 O5 N1 C11 . . . . -56.3(3) ?
    Cu1 O5 N1 C15 2_755 . . . -104.5(2) ?
    Cu1 O5 N1 C15 . . . . 119.9(2) ?
    Cu1 O5 N1 Cu1 . . . 2_755 -135.6(2) ?
    Cu1 O1 C2 C3 . . . . 18.9(4) ?
    Cu1 O1 C2 C1 . . . . -162.19(14) ?
    F3 C1 C2 O1 . . . . 116.4(2) ?
    F1 C1 C2 O1 . . . . -3.3(3) ?
    F2 C1 C2 O1 . . . . -124.8(2) ?
    F3 C1 C2 C3 . . . . -64.5(3) ?
    F1 C1 C2 C3 . . . . 175.8(2) ?
    F2 C1 C2 C3 . . . . 54.3(3) ?
    F3 C1 C2 Cu1 . . . . 98.8(3) ?
    F1 C1 C2 Cu1 . . . . -20.9(3) ?
    F2 C1 C2 Cu1 . . . . -142.3(3) ?
    O3 Cu1 C2 O1 . . . . 179.0(2) ?
    O4 Cu1 C2 O1 . . . . 57.4(2) ?
    O5 Cu1 C2 O1 2_755 . . . -103.6(2) ?
    O2 Cu1 C2 O1 . . . . 154.8(2) ?
    O5 Cu1 C2 O1 . . . . -30.8(2) ?
    O3 Cu1 C2 C3 . . . . 13.4(3) ?
    O4 Cu1 C2 C3 . . . . -108.30(17) ?
    O1 Cu1 C2 C3 . . . . -165.7(3) ?
    O5 Cu1 C2 C3 2_755 . . . 90.73(17) ?
    O2 Cu1 C2 C3 . . . . -10.82(16) ?
    O5 Cu1 C2 C3 . . . . 163.51(16) ?
    O3 Cu1 C2 C1 . . . . -151.5(2) ?
    O4 Cu1 C2 C1 . . . . 86.9(3) ?
    O1 Cu1 C2 C1 . . . . 29.5(2) ?
    O5 Cu1 C2 C1 2_755 . . . -74.1(3) ?
    O2 Cu1 C2 C1 . . . . -175.7(3) ?
    O5 Cu1 C2 C1 . . . . -1.3(3) ?
    O1 C2 C3 C4 . . . . 1.0(5) ?
    C1 C2 C3 C4 . . . . -177.9(2) ?
    Cu1 C2 C3 C4 . . . . 11.5(3) ?
    Cu1 O2 C4 C3 . . . . -9.7(4) ?
    Cu1 O2 C4 C5 . . . . 171.25(17) ?
    C2 C3 C4 O2 . . . . -4.6(5) ?
    C2 C3 C4 C5 . . . . 174.4(2) ?
    C2 C3 C4 Cu1 . . . . -10.7(3) ?
    O3 Cu1 C4 O2 . . . . 22.0(2) ?
    O4 Cu1 C4 O2 . . . . -76.0(2) ?
    O1 Cu1 C4 O2 . . . . -159.0(2) ?
    O5 Cu1 C4 O2 2_755 . . . 114.2(2) ?
    O5 Cu1 C4 O2 . . . . 168.04(19) ?
    O3 Cu1 C4 C3 . . . . -165.59(16) ?
    O4 Cu1 C4 C3 . . . . 96.36(16) ?
    O1 Cu1 C4 C3 . . . . 13.38(16) ?
    O5 Cu1 C4 C3 2_755 . . . -73.38(16) ?
    O2 Cu1 C4 C3 . . . . 172.4(3) ?
    O5 Cu1 C4 C3 . . . . -19.6(3) ?
    O3 Cu1 C4 C5 . . . . 3.6(4) ?
    O4 Cu1 C4 C5 . . . . -94.5(4) ?
    O1 Cu1 C4 C5 . . . . -177.4(4) ?
    O5 Cu1 C4 C5 2_755 . . . 95.8(4) ?
    O2 Cu1 C4 C5 . . . . -18.4(3) ?
    O5 Cu1 C4 C5 . . . . 149.6(3) ?
    O2 C4 C5 F6' . . . . -55.4(6) ?
    C3 C4 C5 F6' . . . . 125.4(6) ?
    Cu1 C4 C5 F6' . . . . -42.6(7) ?
    O2 C4 C5 F4 . . . . 110.8(5) ?
    C3 C4 C5 F4 . . . . -68.4(5) ?
    Cu1 C4 C5 F4 . . . . 123.6(5) ?
    O2 C4 C5 F6 . . . . -10.8(4) ?
    C3 C4 C5 F6 . . . . 170.0(4) ?
    Cu1 C4 C5 F6 . . . . 2.0(6) ?
    O2 C4 C5 F5' . . . . -177.5(5) ?
    C3 C4 C5 F5' . . . . 3.3(5) ?
    Cu1 C4 C5 F5' . . . . -164.7(5) ?
    O2 C4 C5 F4' . . . . 61.0(5) ?
    C3 C4 C5 F4' . . . . -118.2(5) ?
    Cu1 C4 C5 F4' . . . . 73.8(6) ?
    O2 C4 C5 F5 . . . . -130.2(4) ?
    C3 C4 C5 F5 . . . . 50.6(4) ?
    Cu1 C4 C5 F5 . . . . -117.3(5) ?
    Cu1 O3 C7 C8 . . . . -5.6(4) ?
    Cu1 O3 C7 C6 . . . . 174.94(14) ?
    F7 C6 C7 O3 . . . . 2.6(3) ?
    F8 C6 C7 O3 . . . . -117.5(2) ?
    F9 C6 C7 O3 . . . . 122.9(2) ?
    F7 C6 C7 C8 . . . . -177.0(2) ?
    F8 C6 C7 C8 . . . . 63.0(3) ?
    F9 C6 C7 C8 . . . . -56.7(3) ?
    F7 C6 C7 Cu1 . . . . 8.2(4) ?
    F8 C6 C7 Cu1 . . . . -111.8(3) ?
    F9 C6 C7 Cu1 . . . . 128.5(3) ?
    O4 Cu1 C7 O3 . . . . -178.1(2) ?
    O1 Cu1 C7 O3 . . . . 166.4(2) ?
    O5 Cu1 C7 O3 2_755 . . . -17.9(2) ?
    O2 Cu1 C7 O3 . . . . 80.6(2) ?
    O5 Cu1 C7 O3 . . . . -94.6(2) ?
    O3 Cu1 C7 C8 . . . . 175.6(3) ?
    O4 Cu1 C7 C8 . . . . -2.47(17) ?
    O1 Cu1 C7 C8 . . . . -17.9(3) ?
    O5 Cu1 C7 C8 2_755 . . . 157.75(17) ?
    O2 Cu1 C7 C8 . . . . -103.75(18) ?
    O5 Cu1 C7 C8 . . . . 81.09(18) ?
    O3 Cu1 C7 C6 . . . . -9.1(3) ?
    O4 Cu1 C7 C6 . . . . 172.8(3) ?
    O1 Cu1 C7 C6 . . . . 157.4(3) ?
    O5 Cu1 C7 C6 2_755 . . . -27.0(3) ?
    O2 Cu1 C7 C6 . . . . 71.5(3) ?
    O5 Cu1 C7 C6 . . . . -103.6(3) ?
    O3 C7 C8 C9 . . . . 4.6(5) ?
    C6 C7 C8 C9 . . . . -175.9(2) ?
    Cu1 C7 C8 C9 . . . . 1.5(3) ?
    O3 C7 C8 Cu1 . . . . 3.1(2) ?
    C6 C7 C8 Cu1 . . . . -177.4(2) ?
    O3 Cu1 C8 C7 . . . . -2.18(16) ?
    O4 Cu1 C8 C7 . . . . 176.8(2) ?
    O1 Cu1 C8 C7 . . . . 171.52(16) ?
    O5 Cu1 C8 C7 2_755 . . . -29.7(2) ?
    O2 Cu1 C8 C7 . . . . 77.99(18) ?
    O5 Cu1 C8 C7 . . . . -98.95(18) ?
    O3 Cu1 C8 C9 . . . . 179.3(2) ?
    O4 Cu1 C8 C9 . . . . -1.75(16) ?
    O1 Cu1 C8 C9 . . . . -7.0(2) ?
    O5 Cu1 C8 C9 2_755 . . . 151.74(16) ?
    O2 Cu1 C8 C9 . . . . -100.53(17) ?
    O5 Cu1 C8 C9 . . . . 82.53(17) ?
    Cu1 O4 C9 C8 . . . . -4.4(4) ?
    Cu1 O4 C9 C10 . . . . 176.38(17) ?
    C7 C8 C9 O4 . . . . 1.0(5) ?
    Cu1 C8 C9 O4 . . . . 2.5(2) ?
    C7 C8 C9 C10 . . . . -179.8(3) ?
    Cu1 C8 C9 C10 . . . . -178.3(3) ?
    C7 C8 C9 Cu1 . . . . -1.5(3) ?
    O3 Cu1 C9 O4 . . . . -177.1(2) ?
    O1 Cu1 C9 O4 . . . . -1.7(2) ?
    O5 Cu1 C9 O4 2_755 . . . 131.5(2) ?
    O2 Cu1 C9 O4 . . . . -93.2(2) ?
    O5 Cu1 C9 O4 . . . . 87.5(2) ?
    O3 Cu1 C9 C8 . . . . -0.53(17) ?
    O4 Cu1 C9 C8 . . . . 176.5(3) ?
    O1 Cu1 C9 C8 . . . . 174.81(16) ?
    O5 Cu1 C9 C8 2_755 . . . -52.0(3) ?
    O2 Cu1 C9 C8 . . . . 83.36(18) ?
    O5 Cu1 C9 C8 . . . . -95.98(17) ?
    O3 Cu1 C9 C10 . . . . 176.8(3) ?
    O4 Cu1 C9 C10 . . . . -6.1(3) ?
    O1 Cu1 C9 C10 . . . . -7.9(3) ?
    O5 Cu1 C9 C10 2_755 . . . 125.3(3) ?
    O2 Cu1 C9 C10 . . . . -99.3(3) ?
    O5 Cu1 C9 C10 . . . . 81.4(3) ?
    O4 C9 C10 F10 . . . . 59.0(3) ?
    C8 C9 C10 F10 . . . . -120.3(3) ?
    Cu1 C9 C10 F10 . . . . 62.7(4) ?
    O4 C9 C10 F11 . . . . -59.7(3) ?
    C8 C9 C10 F11 . . . . 121.0(3) ?
    Cu1 C9 C10 F11 . . . . -55.9(4) ?
    O4 C9 C10 F12 . . . . 179.4(2) ?
    C8 C9 C10 F12 . . . . 0.1(4) ?
    Cu1 C9 C10 F12 . . . . -176.8(2) ?
    O5 N1 C11 C12 . . . . 175.6(2) ?
    C15 N1 C11 C12 . . . . -0.5(4) ?
    Cu1 N1 C11 C12 2_755 . . . -148.8(2) ?
    N1 C11 C12 C13 . . . . -0.8(4) ?
    C11 C12 C13 C14 . . . . 1.9(4) ?
    C11 C12 C13 C16 . . . . -177.1(2) ?
    C12 C13 C14 C15 . . . . -1.7(4) ?
    C16 C13 C14 C15 . . . . 177.3(2) ?
    C11 N1 C15 C14 . . . . 0.7(4) ?
    O5 N1 C15 C14 . . . . -175.5(2) ?
    Cu1 N1 C15 C14 2_755 . . . 145.5(2) ?
    C13 C14 C15 N1 . . . . 0.5(4) ?
    C12 C13 C16 C21 . . . . 142.6(3) ?
    C14 C13 C16 C21 . . . . -36.3(4) ?
    C12 C13 C16 C17 . . . . -37.6(4) ?
    C14 C13 C16 C17 . . . . 143.5(3) ?
    C21 C16 C17 C18 . . . . -0.2(4) ?
    C13 C16 C17 C18 . . . . 179.9(3) ?
    C16 C17 C18 C19 . . . . 0.1(5) ?
    C17 C18 C19 C20 . . . . 0.0(5) ?
    C18 C19 C20 C21 . . . . 0.0(5) ?
    C17 C16 C21 C20 . . . . 0.3(4) ?
    C13 C16 C21 C20 . . . . -179.9(3) ?
    C19 C20 C21 C16 . . . . -0.2(5) ?
    F6' C5 F4 F4' . . . . 66.1(6) ?
    F6 C5 F4 F4' . . . . 30.2(6) ?
    F5' C5 F4 F4' . . . . 154.1(6) ?
    F5 C5 F4 F4' . . . . 144.0(6) ?
    C4 C5 F4 F4' . . . . -95.1(6) ?
    F6' C5 F4 F5' . . . . -88.0(4) ?
    F6 C5 F4 F5' . . . . -123.8(5) ?
    F4' C5 F4 F5' . . . . -154.1(6) ?
    F5 C5 F4 F5' . . . . -10.1(5) ?
    C4 C5 F4 F5' . . . . 110.8(4) ?
    F6' C5 F5 F5' . . . . 146.6(6) ?
    F4 C5 F5 F5' . . . . 13.2(6) ?
    F6 C5 F5 F5' . . . . 127.1(6) ?
    F4' C5 F5 F5' . . . . 54.2(9) ?
    C4 C5 F5 F5' . . . . -109.4(6) ?
    F4 C5 F5 F6' . . . . -133.4(5) ?
    F6 C5 F5 F6' . . . . -19.4(5) ?
    F5' C5 F5 F6' . . . . -146.6(6) ?
    F4' C5 F5 F6' . . . . -92.3(5) ?
    C4 C5 F5 F6' . . . . 104.0(4) ?
    F4 C5 F6 F6' . . . . 141.9(6) ?
    F5' C5 F6 F6' . . . . 71.9(6) ?
    F4' C5 F6 F6' . . . . 165.4(7) ?
    F5 C5 F6 F6' . . . . 28.1(6) ?
    C4 C5 F6 F6' . . . . -93.2(7) ?
    F6' C5 F6 F4' . . . . -165.4(7) ?
    F4 C5 F6 F4' . . . . -23.5(4) ?
    F5' C5 F6 F4' . . . . -93.5(4) ?
    F5 C5 F6 F4' . . . . -137.3(4) ?
    C4 C5 F6 F4' . . . . 101.3(3) ?
    F5' F4 F4' C5 . . . . 25.2(5) ?
    C5 F4 F4' F6 . . . . -29.3(4) ?
    F5' F4 F4' F6 . . . . -4.1(8) ?
    F6' C5 F4' F4 . . . . -138.2(6) ?
    F6 C5 F4' F4 . . . . -148.3(6) ?
    F5' C5 F4' F4 . . . . -24.3(6) ?
    F5 C5 F4' F4 . . . . -60.1(8) ?
    C4 C5 F4' F4 . . . . 103.7(5) ?
    F6' C5 F4' F6 . . . . 10.0(5) ?
    F4 C5 F4' F6 . . . . 148.3(6) ?
    F5' C5 F4' F6 . . . . 124.0(5) ?
    F5 C5 F4' F6 . . . . 88.2(5) ?
    C4 C5 F4' F6 . . . . -108.1(3) ?
    F6' F6 F4' F4 . . . . 15.9(10) ?
    C5 F6 F4' F4 . . . . 32.5(5) ?
    F6' F6 F4' C5 . . . . -16.5(7) ?
    F6' F5 F5' C5 . . . . 29.9(4) ?
    C5 F5 F5' F4 . . . . -14.5(6) ?
    F6' F5 F5' F4 . . . . 15.4(9) ?
    F6' C5 F5' F5 . . . . -32.7(7) ?
    F4 C5 F5' F5 . . . . -165.9(7) ?
    F6 C5 F5' F5 . . . . -73.9(5) ?
    F4' C5 F5' F5 . . . . -146.6(6) ?
    C4 C5 F5' F5 . . . . 90.8(6) ?
    F6' C5 F5' F4 . . . . 133.3(5) ?
    F6 C5 F5' F4 . . . . 92.1(3) ?
    F4' C5 F5' F4 . . . . 19.3(5) ?
    F5 C5 F5' F4 . . . . 165.9(7) ?
    C4 C5 F5' F4 . . . . -103.3(3) ?
    F4' F4 F5' F5 . . . . -11.6(11) ?
    C5 F4 F5' F5 . . . . 15.9(7) ?
    F4' F4 F5' C5 . . . . -27.5(6) ?
    F4' F6 F6' C5 . . . . 14.8(7) ?
    C5 F6 F6' F5 . . . . -26.6(5) ?
    F4' F6 F6' F5 . . . . -11.8(10) ?
    F4 C5 F6' F6 . . . . -57.8(7) ?
    F5' C5 F6' F6 . . . . -127.8(6) ?
    F4' C5 F6' F6 . . . . -13.9(6) ?
    F5 C5 F6' F6 . . . . -151.2(6) ?
    C4 C5 F6' F6 . . . . 103.9(6) ?
    F4 C5 F6' F5 . . . . 93.5(5) ?
    F6 C5 F6' F5 . . . . 151.2(6) ?
    F5' C5 F6' F5 . . . . 23.4(4) ?
    F4' C5 F6' F5 . . . . 137.3(4) ?
    C4 C5 F6' F5 . . . . -104.9(3) ?
    F5' F5 F6' F6 . . . . -3.6(8) ?
    C5 F5 F6' F6 . . . . 30.7(6) ?
    F5' F5 F6' C5 . . . . -34.3(5) ?
