# Supplementary material for: Bis(μ-4-phenyl­pyridine N-oxide-κ2 O:O)bis­[bis­(1,1,1,5,5,5-hexa­fluoro­pentane-2,4-dionato)copper(II)]
Source: Acta Crystallogr Sect E Struct Rep Online. 2010 Jun 23;66(Pt 7):m824–5. doi: 10.1107/S1600536810022567 (PMC3006976; doi:10.1107/S1600536810022567)
Supplement: Supplementary file 2 [file e-66-0m824-Isup2.hkl]

# 
# h,k,l, Fc-squared, Fo-squared, sigma(Fo-squared) and status flag 
# 
data_I
_shelx_title 'I in P-1' 
_shelx_refln_list_code          4 
_shelx_F_calc_maximum      236.65 
_exptl_crystal_F_000       642.00 
_reflns_d_resolution_high  0.7301 
 
loop_ 
 _symmetry_equiv_pos_as_xyz 
 'x, y, z' 
 '-x, -y, -z' 
 
_cell_length_a    10.3830 
_cell_length_b    10.7870 
_cell_length_c    11.2498 
_cell_angle_alpha  99.055 
_cell_angle_beta   99.036 
_cell_angle_gamma  98.258 
 
_shelx_F_squared_multiplier     1.000 
 
loop_ 
 _refln_index_h 
 _refln_index_k 
 _refln_index_l 
 _refln_F_squared_calc 
 _refln_F_squared_meas 
 _refln_F_squared_sigma 
 _refln_observed_status 
   2   0   0     2131.91     1149.73    187.80 o 
   3   0   0     2191.06     2113.50     11.79 o 
   4   0   0     1405.04     1404.75      9.91 o 
   5   0   0      122.16      127.35      2.60 o 
   6   0   0      745.20      641.24      6.47 o 
   7   0   0      335.20      285.80      4.64 o 
   8   0   0      815.26      917.89      9.68 o 
   9   0   0      872.01      772.22      9.54 o 
  10   0   0       41.66       63.07      3.67 o 
  11   0   0      113.64      107.93      6.90 o 
  12   0   0      207.07      221.85     10.65 o 
  13   0   0      144.03      146.10     18.67 o 
 -13   1   0      193.64      203.76     11.90 o 
 -12   1   0      211.96      207.77     10.07 o 
 -11   1   0      768.66      779.62     15.41 o 
 -10   1   0      790.97      822.46     13.11 o 
  -9   1   0      770.53      685.71      9.33 o 
  -8   1   0     1269.58     1502.26     14.24 o 
  -7   1   0     2010.83     1868.03     15.37 o 
  -6   1   0      143.37      101.45      2.03 o 
  -5   1   0      112.09      108.55      1.94 o 
  -4   1   0      209.03      218.77      2.47 o 
  -3   1   0     4018.82     3885.61     21.32 o 
  -2   1   0      100.98       60.69      3.60 o 
   2   1   0    16663.74    16681.26    107.79 o 
   3   1   0      401.73      323.94      2.94 o 
   4   1   0      810.47      848.05      6.32 o 
   5   1   0       21.30       42.09      2.01 o 
   6   1   0      137.76      119.70      4.09 o 
   7   1   0        8.40       15.33      2.05 o 
   8   1   0       40.42       46.64      2.86 o 
   9   1   0      169.62      168.83      5.24 o 
  10   1   0       55.79       66.12      5.32 o 
  11   1   0      159.04      159.07      9.25 o 
  12   1   0       29.18       25.93      6.57 o 
  13   1   0       21.05       31.07      7.55 o 
 -14   2   0      167.19      150.32     11.02 o 
 -13   2   0      151.69      189.96     13.64 o 
 -12   2   0       71.09       42.39      8.31 o 
 -11   2   0      166.91      181.45      6.56 o 
 -10   2   0       13.77       12.65      3.35 o 
  -9   2   0      547.45      520.54      8.18 o 
  -8   2   0      230.20      194.70      4.35 o 
  -7   2   0      852.20      933.29      8.28 o 
  -6   2   0      534.61      498.04      5.08 o 
  -5   2   0      294.48      360.96      4.75 o 
  -4   2   0        0.48        0.71      0.51 o 
  -3   2   0       93.61       76.68      1.31 o 
  -2   2   0      319.90      272.53      2.66 o 
  -1   2   0      360.02      487.71      7.92 o 
   1   2   0      643.56      596.10      4.51 o 
   2   2   0      958.81      934.78      5.74 o 
   3   2   0      544.06      636.29      5.13 o 
   4   2   0     1138.85     1210.74      8.82 o 
   5   2   0     1512.46     1313.22      9.82 o 
   6   2   0     1077.54     1128.66      9.53 o 
   7   2   0     1105.41     1057.34     12.48 o 
   8   2   0      818.09      880.83     14.88 o 
   9   2   0       10.41        9.42      3.67 o 
  10   2   0      176.16      190.90      9.40 o 
  11   2   0      227.58      235.34     10.77 o 
  12   2   0      502.70      537.33     13.26 o 
  13   2   0       65.80       60.95      5.98 o 
 -14   3   0        7.97       -2.10      5.94 o 
 -13   3   0       17.30       26.85      6.50 o 
 -12   3   0       59.84       35.23      6.67 o 
 -11   3   0       27.77       45.53      4.66 o 
 -10   3   0      283.79      281.36      6.52 o 
  -9   3   0       17.69       11.50      2.54 o 
  -8   3   0        6.83       -0.51      1.90 o 
  -7   3   0       40.14      111.92      3.04 o 
  -6   3   0     1424.97     1444.40     11.47 o 
  -5   3   0      182.86      236.41      2.95 o 
  -4   3   0      920.02      961.81      6.78 o 
  -3   3   0      659.28      534.55      5.65 o 
  -2   3   0      192.29      152.64      2.42 o 
  -1   3   0    28531.89    28425.93    203.64 o 
   0   3   0     2801.10     3009.36     16.34 o 
   1   3   0     2778.14     3313.62     17.29 o 
   2   3   0      420.80      399.59      3.00 o 
   3   3   0     2110.11     2275.49     14.11 o 
   4   3   0      556.88      564.50      5.29 o 
   5   3   0     3570.65     3232.87     21.65 o 
   6   3   0      721.39      870.88      7.80 o 
   7   3   0     2937.64     2799.40     22.86 o 
   8   3   0     3910.69     4063.59     49.47 o 
   9   3   0      495.51      458.77     12.89 o 
  10   3   0       74.43       76.66      7.51 o 
  11   3   0      157.07      158.79      9.63 o 
  12   3   0      167.81      152.69     10.36 o 
  13   3   0       32.73       22.04      8.33 o 
 -13   4   0       73.48       94.62      7.59 o 
 -12   4   0       48.27       42.32      4.74 o 
 -11   4   0      209.13      236.53      7.45 o 
 -10   4   0       48.07       45.01      3.41 o 
  -9   4   0      551.05      595.50      8.74 o 
  -8   4   0     1034.03      989.28     11.46 o 
  -7   4   0      134.43      130.85      4.23 o 
  -6   4   0      253.86      231.64      3.74 o 
  -5   4   0      442.93      517.86      4.76 o 
  -4   4   0     2560.62     2117.03     17.79 o 
  -3   4   0     6500.05     6548.87     52.15 o 
  -2   4   0     9799.50    10753.57     84.70 o 
  -1   4   0     2535.34     2400.38     17.40 o 
   0   4   0       31.97       35.34      0.96 o 
   1   4   0       42.54        9.49      0.91 o 
   2   4   0      293.74      357.17      3.49 o 
   3   4   0       56.23       70.36      1.83 o 
   4   4   0     4571.62     4464.86     34.42 o 
   5   4   0     2038.60     2040.40     20.67 o 
   6   4   0      146.59      145.42      4.18 o 
   7   4   0       45.16       49.68      3.36 o 
   8   4   0      485.59      456.87     11.09 o 
   9   4   0      240.86      208.74     11.90 o 
  10   4   0       55.91       54.75      7.26 o 
  11   4   0       10.85        9.76      6.11 o 
  12   4   0       46.44       44.04     11.22 o 
 -13   5   0      183.15      205.71      8.33 o 
 -12   5   0      231.09      242.43      8.67 o 
 -11   5   0      101.62      111.53      4.81 o 
 -10   5   0      431.51      456.32      7.78 o 
  -9   5   0      715.40      645.02      8.83 o 
  -8   5   0       14.82       20.05      1.98 o 
  -7   5   0     1491.23     1635.38     13.69 o 
  -6   5   0      559.35      448.73      4.99 o 
  -5   5   0     1229.75     1466.48     12.28 o 
  -4   5   0      352.72      250.88      5.09 o 
  -3   5   0     2763.08     2880.82     26.96 o 
  -2   5   0     3551.82     3686.40     29.00 o 
  -1   5   0      665.86      672.55      5.97 o 
   0   5   0       11.05       12.51      1.00 o 
   1   5   0     2844.97     2713.44     16.48 o 
   2   5   0       86.83      107.54      2.38 o 
   3   5   0      495.01      583.53      5.46 o 
   4   5   0      254.48      255.37      3.72 o 
   5   5   0        0.51       -0.48      1.81 o 
   6   5   0      117.31      122.47      3.78 o 
   7   5   0       70.93       57.50      4.35 o 
   8   5   0       15.50       22.28      3.83 o 
   9   5   0      111.63       97.63      7.27 o 
  10   5   0        4.79       14.95      5.13 o 
  11   5   0      299.42      282.05     12.13 o 
  12   5   0       92.86       84.48      9.93 o 
 -13   6   0       19.99       17.48      4.59 o 
 -12   6   0       31.02       30.13      4.29 o 
 -11   6   0        2.42       -0.02      2.64 o 
 -10   6   0      165.34      232.88      5.70 o 
  -9   6   0      760.60      635.68      8.30 o 
  -8   6   0      276.53      312.21      5.10 o 
  -7   6   0       20.60       19.85      2.02 o 
  -6   6   0       31.93       34.00      1.73 o 
  -5   6   0      157.29      125.95      4.52 o 
  -4   6   0       28.33       12.27      1.42 o 
  -3   6   0      868.84      776.06      8.11 o 
  -2   6   0     1390.33     1426.08     12.55 o 
  -1   6   0      529.93      555.97      5.44 o 
   0   6   0      982.95     1186.07      7.87 o 
   1   6   0        7.78       13.29      1.24 o 
   2   6   0     1729.22     1855.31     14.33 o 
   3   6   0      187.65      267.07      4.37 o 
   4   6   0      752.13      730.57      6.26 o 
   5   6   0      600.89      669.24      7.43 o 
   6   6   0      375.05      398.47      8.16 o 
   7   6   0      459.85      421.54      8.14 o 
   8   6   0      183.38      187.19      6.81 o 
   9   6   0       90.64       91.44      8.13 o 
  10   6   0      192.17      205.61     12.68 o 
  11   6   0      160.69      159.82     14.24 o 
 -13   7   0       26.01       30.04      6.63 o 
 -12   7   0        0.16        0.90      3.59 o 
 -11   7   0       87.20       86.39      4.81 o 
 -10   7   0        5.26        0.22      2.61 o 
  -9   7   0      360.26      360.15      7.88 o 
  -8   7   0       21.32       15.04      2.18 o 
  -7   7   0       71.63      118.32      3.49 o 
  -6   7   0      218.59      356.70      4.92 o 
  -5   7   0      868.58      729.98      7.27 o 
  -4   7   0      215.82      186.99      3.57 o 
  -3   7   0     1210.99     1369.89     14.18 o 
  -2   7   0     4107.68     4390.33     34.68 o 
  -1   7   0      309.91      250.10      3.30 o 
   0   7   0       63.36       35.08      1.48 o 
   1   7   0      148.11      206.98      3.42 o 
   2   7   0      812.54      746.08      6.94 o 
   3   7   0     2417.11     2254.36     17.84 o 
   4   7   0     1125.76     1173.95     11.33 o 
   5   7   0      558.21      576.08      9.25 o 
   6   7   0       59.03       59.67      3.34 o 
   7   7   0      107.74       83.51      5.29 o 
   8   7   0       83.33       97.81      7.13 o 
   9   7   0      174.70      171.66      8.00 o 
  10   7   0       22.82       12.74      6.16 o 
 -12   8   0       36.17       43.43      5.40 o 
 -11   8   0      149.88      156.96      8.05 o 
 -10   8   0      117.45      113.68      5.31 o 
  -9   8   0      227.45      239.86     13.95 o 
  -8   8   0      358.87      374.04     10.27 o 
  -7   8   0      375.23      354.01      6.94 o 
  -6   8   0       36.75       45.44      2.45 o 
  -5   8   0     1076.12     1059.58     11.97 o 
  -4   8   0      966.79      953.99     11.54 o 
  -3   8   0      610.01      603.80      8.20 o 
  -2   8   0      136.68      169.36      4.15 o 
  -1   8   0       22.50       14.14      1.43 o 
   0   8   0     2293.20     2359.02     15.54 o 
   1   8   0     1130.40     1208.76     10.23 o 
   2   8   0      787.31      716.56      7.81 o 
   3   8   0      531.71      534.60      7.45 o 
   4   8   0      272.88      291.65      6.34 o 
   5   8   0      152.67      151.43      7.23 o 
   6   8   0       86.10       73.26      5.41 o 
   7   8   0       70.22       74.82      4.22 o 
   8   8   0       12.22        3.98      4.00 o 
   9   8   0       35.12       33.32      9.08 o 
  10   8   0        5.58        7.75      5.99 o 
 -12   9   0      153.49      188.30      8.39 o 
 -11   9   0      241.60      248.36      9.29 o 
 -10   9   0      420.17      400.84     23.14 o 
  -9   9   0      561.53      558.87     13.59 o 
  -8   9   0      105.22       88.15      5.46 o 
  -7   9   0       84.44      108.56      4.74 o 
  -6   9   0      349.65      284.13      9.74 o 
  -5   9   0      287.12      350.86      6.00 o 
  -4   9   0       27.39       13.51      2.28 o 
  -3   9   0        4.93       -0.33      2.18 o 
  -2   9   0       16.68       20.65      2.30 o 
  -1   9   0      201.35      201.91      4.68 o 
   0   9   0        1.06        4.88      2.45 o 
   1   9   0       76.16       59.55      2.78 o 
   2   9   0      280.56      251.39      5.94 o 
   3   9   0      122.87      134.57      4.31 o 
   4   9   0        7.63        3.41      3.16 o 
   5   9   0       34.22       28.49      4.38 o 
   6   9   0       62.80       56.49      6.39 o 
   7   9   0        0.75        0.51      4.39 o 
   8   9   0        0.25       -1.39      5.22 o 
   9   9   0       41.93       30.80      7.59 o 
 -11  10   0       76.02       68.56      5.12 o 
 -10  10   0       85.28       93.36      6.84 o 
  -9  10   0       18.93       14.41      3.93 o 
  -8  10   0       80.35       96.58      5.70 o 
  -7  10   0       12.25        8.70      4.78 o 
  -6  10   0        6.64        8.48      2.64 o 
  -5  10   0      198.64      208.92      6.05 o 
  -4  10   0       19.31       27.76      3.12 o 
  -3  10   0      332.71      383.70      8.71 o 
  -2  10   0       75.98       66.21      3.51 o 
  -1  10   0       24.45       36.92      3.39 o 
   0  10   0        3.01       -2.52      2.52 o 
   1  10   0      116.22      128.83      4.48 o 
   2  10   0      828.81      834.94     11.85 o 
   3  10   0      322.70      394.32      8.03 o 
   4  10   0       39.88       21.63      3.92 o 
   5  10   0      133.85      148.45      7.41 o 
   6  10   0      228.34      216.24     12.67 o 
   7  10   0      161.88      137.24     13.11 o 
   8  10   0      173.79      162.64     15.96 o 
 -10  11   0        7.51       13.41      4.15 o 
  -9  11   0       13.79        5.01      4.37 o 
  -8  11   0        3.33        6.95      3.01 o 
  -7  11   0       68.37       70.66      4.80 o 
  -6  11   0      315.25      324.93      9.50 o 
  -5  11   0      670.88      583.53     14.85 o 
  -4  11   0      412.28      406.65     10.69 o 
  -3  11   0       28.50       37.35      3.42 o 
  -2  11   0       53.13       57.07      4.24 o 
  -1  11   0      246.40      241.22      6.71 o 
   0  11   0      385.12      353.55      8.91 o 
   1  11   0       37.51       63.16      4.92 o 
   2  11   0      233.28      214.23      7.09 o 
   3  11   0      493.32      543.98     13.04 o 
   4  11   0       12.07        5.24      4.38 o 
   5  11   0        4.04        5.57      7.01 o 
   6  11   0      145.65      123.65     11.39 o 
   7  11   0      254.91      196.89     13.81 o 
  -8  12   0        3.29        5.10      3.58 o 
  -7  12   0       75.66       79.38      5.16 o 
  -6  12   0      115.11      107.49      6.28 o 
  -5  12   0       97.16       87.92      8.24 o 
  -4  12   0      221.11      200.89     12.79 o 
  -3  12   0      359.33      306.98      8.01 o 
  -2  12   0      597.31      620.65     12.87 o 
  -1  12   0      507.25      488.42     10.60 o 
   0  12   0       39.62       43.21      4.51 o 
   1  12   0       18.96       10.11      3.96 o 
   2  12   0       29.51       16.05      5.88 o 
   3  12   0        4.32       -2.92      4.30 o 
   4  12   0        0.58       -6.25      6.25 o 
   5  12   0        0.42       -6.41      6.41 o 
  -7  13   0        3.26        4.08      3.55 o 
  -6  13   0      127.09      132.57      8.73 o 
  -5  13   0      128.60      140.95      6.98 o 
  -4  13   0        1.26        4.43      3.70 o 
  -3  13   0        0.44       -3.56      3.56 o 
  -2  13   0       77.99       89.36      6.65 o 
  -1  13   0      161.38      160.94      7.56 o 
   0  13   0      108.73       99.45      6.73 o 
   1  13   0        7.81        8.37      4.99 o 
   2  13   0        2.70       -6.73      7.33 o 
   3  13   0        0.02       -6.69      6.69 o 
   4  13   0       24.90       21.95     10.68 o 
  -6  14   0       17.69       25.69      3.84 o 
  -5  14   0        3.78        1.38      3.57 o 
  -4  14   0        0.36        6.55      7.42 o 
  -3  14   0       20.71        0.72      7.10 o 
  -2  14   0        2.96       -4.34      4.34 o 
  -1  14   0       48.44       53.03      7.46 o 
   0  14   0        2.79        1.89      5.56 o 
   1  14   0       22.49       10.68     12.46 o 
  -2 -14   1      166.33      124.61     20.17 o 
  -1 -14   1      287.03      309.16     30.26 o 
   0 -14   1      260.08      237.92     12.05 o 
   1 -14   1       23.95       23.36      5.35 o 
   2 -14   1        5.33        3.75      4.77 o 
   3 -14   1       38.33       43.07      6.09 o 
   4 -14   1       72.76       46.76     12.46 o 
   5 -14   1       51.26       57.28      5.50 o 
   6 -14   1      131.92      127.81      6.60 o 
  -4 -13   1       53.24       46.12      9.22 o 
  -3 -13   1       73.72       93.08      8.93 o 
  -2 -13   1       24.16       12.04      7.29 o 
  -1 -13   1        4.15        4.71      5.53 o 
   0 -13   1      133.38      134.93      6.69 o 
   1 -13   1      185.90      157.58      9.15 o 
   2 -13   1       15.34        6.23      3.52 o 
   3 -13   1       90.32       90.68      5.18 o 
   4 -13   1        4.26        4.94      6.17 o 
   5 -13   1       14.36        9.66      3.48 o 
   6 -13   1       35.25       30.89      4.00 o 
   7 -13   1       11.15        4.01      4.39 o 
   8 -13   1       40.91       43.11      5.41 o 
  -6 -12   1       16.52       15.43      8.34 o 
  -5 -12   1       17.95        4.07      8.13 o 
  -4 -12   1        7.87       15.51      6.11 o 
  -3 -12   1       45.49       42.65      6.20 o 
  -2 -12   1       17.93       20.03      5.17 o 
  -1 -12   1      139.68      129.48      7.13 o 
   0 -12   1       42.62       51.66      4.77 o 
   1 -12   1       96.15       92.75      5.42 o 
   2 -12   1       77.51       91.08      5.15 o 
   3 -12   1      145.27      140.48      5.37 o 
   4 -12   1      504.92      508.03     13.90 o 
   5 -12   1      286.61      258.87      7.64 o 
   6 -12   1       95.44      116.71      6.99 o 
   7 -12   1      186.34      185.02     10.88 o 
   8 -12   1       38.38       30.16      4.72 o 
   9 -12   1        7.46        2.01      3.57 o 
  -7 -11   1      174.98      161.39     16.02 o 
  -6 -11   1       83.09       85.23     27.89 o 
  -5 -11   1       21.49        2.63      6.06 o 
  -4 -11   1      210.00      241.36     15.89 o 
  -3 -11   1      164.42      228.57     13.84 o 
  -2 -11   1       33.40       22.71      3.83 o 
  -1 -11   1      262.02      343.24      9.85 o 
   0 -11   1      746.51      657.34     13.22 o 
   1 -11   1      182.42      240.07      6.80 o 
   2 -11   1      380.69      333.30     11.53 o 
   3 -11   1      620.86      628.33     13.56 o 
   4 -11   1      259.30      252.57      7.66 o 
   5 -11   1      598.42      626.89     10.29 o 
   6 -11   1      506.84      438.13     16.87 o 
   7 -11   1      332.68      332.62     19.58 o 
   8 -11   1      216.93      207.08     11.37 o 
   9 -11   1       53.12       48.92      4.59 o 
  10 -11   1       12.93       16.25      5.82 o 
  -8 -10   1      193.91      204.49     14.90 o 
  -7 -10   1       97.30      111.10      8.28 o 
  -6 -10   1       57.70       75.56      6.77 o 
  -5 -10   1       41.55       25.61      4.45 o 
  -4 -10   1      694.54      825.96     15.28 o 
  -3 -10   1     1259.80     1167.69     16.41 o 
  -2 -10   1      462.34      472.21      7.48 o 
  -1 -10   1       66.41       76.10      3.56 o 
   0 -10   1       96.68      102.44      3.64 o 
   1 -10   1        1.57       -1.68      2.23 o 
   2 -10   1       95.09       93.52      3.68 o 
   3 -10   1      368.95      385.91      6.59 o 
   4 -10   1      366.58      373.28      7.52 o 
   5 -10   1       66.63       75.99      3.65 o 
   6 -10   1        0.34        1.26      2.37 o 
   7 -10   1       38.71       38.75      6.95 o 
   8 -10   1       83.17       80.69      6.85 o 
   9 -10   1      117.66      108.67      7.28 o 
  10 -10   1        0.09       -1.45      3.20 o 
  11 -10   1       56.36       50.70      5.40 o 
  -9  -9   1      195.57      218.10     11.87 o 
  -8  -9   1       17.94       20.76      6.04 o 
  -7  -9   1       26.37       23.07      5.54 o 
  -6  -9   1       52.79       52.11      5.39 o 
  -5  -9   1        8.06        5.25      3.30 o 
  -4  -9   1       32.37       51.47      4.19 o 
  -3  -9   1       19.31       11.05      2.50 o 
  -2  -9   1      126.34      131.68      4.43 o 
  -1  -9   1      504.28      503.69      6.39 o 
   0  -9   1       35.58       43.59      1.97 o 
   1  -9   1       38.88       61.21      3.03 o 
   2  -9   1       38.36       26.73      2.52 o 
   3  -9   1      547.68      568.14      8.48 o 
   4  -9   1       53.39       56.11      3.01 o 
   5  -9   1      121.49       99.17      4.02 o 
   6  -9   1       68.44       45.00      3.11 o 
   7  -9   1      721.91      795.85     12.07 o 
   8  -9   1      163.39      134.38      5.43 o 
   9  -9   1      135.75      166.89      5.53 o 
  10  -9   1      517.17      546.20      9.63 o 
  11  -9   1      410.18      414.97     12.01 o 
  12  -9   1        2.30        8.16      7.12 o 
 -10  -8   1      141.51      155.35     12.28 o 
  -9  -8   1       40.27       42.12      9.68 o 
  -8  -8   1        2.75        0.79      3.72 o 
  -7  -8   1      152.69      147.50      6.31 o 
  -6  -8   1        6.61        4.77      2.87 o 
  -5  -8   1       11.14       14.44      3.24 o 
  -4  -8   1      125.28       97.33      3.87 o 
  -3  -8   1      282.95      318.02      6.12 o 
  -2  -8   1      133.04      141.00      3.85 o 
  -1  -8   1     1697.06     1551.43     12.89 o 
   0  -8   1      597.44      636.76      5.42 o 
   1  -8   1      137.69      123.16      2.94 o 
   2  -8   1      204.39      257.58      4.34 o 
   3  -8   1      237.76      128.46      3.69 o 
   4  -8   1     1389.35     1683.54     17.94 o 
   5  -8   1      413.19      365.82      5.65 o 
   6  -8   1       39.05       36.03      2.47 o 
   7  -8   1      461.08      492.78      8.03 o 
   8  -8   1      913.37      952.23     15.80 o 
   9  -8   1      868.35      791.29     12.28 o 
  10  -8   1      471.99      489.52     10.62 o 
  11  -8   1      201.75      206.70      7.64 o 
  12  -8   1      252.91      280.64     16.50 o 
 -11  -7   1       98.07       83.26     10.73 o 
 -10  -7   1       49.51       51.16      9.26 o 
  -9  -7   1       64.81       58.37      5.93 o 
  -8  -7   1       24.67       36.14      5.43 o 
  -7  -7   1       15.63       10.22      3.91 o 
  -6  -7   1       72.51       82.34      4.19 o 
  -5  -7   1      672.70      614.55      6.96 o 
  -4  -7   1     1620.35     1715.37     16.35 o 
  -3  -7   1     3775.24     3928.38     28.42 o 
  -2  -7   1      295.57      285.70      4.58 o 
  -1  -7   1      407.68      356.40      4.49 o 
   0  -7   1      806.07      719.95      5.78 o 
   1  -7   1     1510.15     1757.70     14.06 o 
   2  -7   1     1297.38     1224.57     12.17 o 
   3  -7   1      972.08      849.11      8.46 o 
   4  -7   1     1438.44     1619.78     14.07 o 
   5  -7   1      493.77      508.04      5.69 o 
   6  -7   1      492.58      431.04      4.90 o 
   7  -7   1       13.84       21.17      1.87 o 
   8  -7   1       11.65       23.98      2.06 o 
   9  -7   1      153.70      141.37      5.22 o 
  10  -7   1       28.88       46.02      3.58 o 
  11  -7   1       47.42       41.91      3.88 o 
  12  -7   1      113.74      102.54      7.49 o 
  13  -7   1       19.27       17.65      5.98 o 
 -11  -6   1      300.92      282.09     27.00 o 
 -10  -6   1      737.96      718.08     19.45 o 
  -9  -6   1      210.19      214.36      9.33 o 
  -8  -6   1      135.44      142.81      5.77 o 
  -7  -6   1      518.38      461.86      8.31 o 
  -6  -6   1      784.73      834.60     10.23 o 
  -5  -6   1     1070.61     1060.06     10.13 o 
  -4  -6   1      997.42     1044.48     10.38 o 
  -3  -6   1      223.17      172.11      3.11 o 
  -2  -6   1     1315.39     1415.69     12.07 o 
  -1  -6   1     1080.36      958.28      7.53 o 
   0  -6   1       17.60       12.47      1.08 o 
   1  -6   1      277.20      313.19      3.88 o 
   2  -6   1      838.59      848.63      9.41 o 
   3  -6   1      311.01      340.76      4.57 o 
   4  -6   1      905.70      851.94      7.58 o 
   5  -6   1      185.69      143.27      2.85 o 
   6  -6   1      600.10      501.80      5.63 o 
   7  -6   1      172.40      226.26      3.89 o 
   8  -6   1       10.31        4.52      1.89 o 
   9  -6   1      221.85      227.45      5.34 o 
  10  -6   1      131.74      134.63      4.79 o 
  11  -6   1      125.48       96.18      4.70 o 
  12  -6   1        1.87        3.23      4.18 o 
  13  -6   1        4.25        4.93      4.68 o 
 -12  -5   1      128.09      120.08     13.19 o 
 -11  -5   1       70.39       97.69      8.16 o 
 -10  -5   1        3.16       -4.53      4.53 o 
  -9  -5   1       10.19        5.78      5.47 o 
  -8  -5   1        1.90       -2.39      2.86 o 
  -7  -5   1      182.74      158.67      4.52 o 
  -6  -5   1      120.08      150.39      4.09 o 
  -5  -5   1     1314.86     1225.67      9.88 o 
  -4  -5   1       30.84       22.18      1.74 o 
  -3  -5   1     3200.12     3326.30     20.53 o 
  -2  -5   1       86.92       48.93      1.64 o 
  -1  -5   1      706.35      949.55      7.30 o 
   0  -5   1       44.12       52.30      1.47 o 
   1  -5   1      156.18      118.60      3.05 o 
   2  -5   1      849.39      832.47      9.93 o 
   3  -5   1      351.98      412.85      4.40 o 
   4  -5   1      781.88      854.40      7.49 o 
   5  -5   1      220.86      197.68      3.05 o 
   6  -5   1       81.34       57.95      2.20 o 
   7  -5   1     2215.09     2353.20     17.38 o 
   8  -5   1       91.94       50.77      2.77 o 
   9  -5   1      278.08      352.21      6.74 o 
  10  -5   1        9.97       14.82      2.83 o 
  11  -5   1       41.56       47.34      4.47 o 
  12  -5   1      417.46      417.52     10.94 o 
  13  -5   1      113.16      127.32      8.65 o 
 -12  -4   1       92.63       78.83      8.71 o 
 -11  -4   1      122.98      139.60     11.17 o 
 -10  -4   1       16.85       17.73      5.90 o 
  -9  -4   1      962.64      973.63     20.45 o 
  -8  -4   1       66.85       64.15      4.66 o 
  -7  -4   1       96.23       79.39      3.56 o 
  -6  -4   1      633.86      554.56      6.02 o 
  -5  -4   1     1394.03     1629.13     11.11 o 
  -4  -4   1     3281.33     3497.35     21.77 o 
  -3  -4   1      137.30      110.82      2.15 o 
  -2  -4   1      547.30      508.75      4.21 o 
  -1  -4   1      571.82      559.33      4.74 o 
   0  -4   1       57.35       36.29      1.13 o 
   1  -4   1     2525.80     2419.43     20.53 o 
   2  -4   1     4567.69     4656.62     35.72 o 
   3  -4   1      431.95      348.11      3.39 o 
   4  -4   1     6383.56     7160.55     45.39 o 
   5  -4   1     6117.92     6123.86     42.59 o 
   6  -4   1     1705.65     1670.24     12.82 o 
   7  -4   1      665.78      806.02      8.04 o 
   8  -4   1     1529.76     1446.43     14.81 o 
   9  -4   1      935.62      888.21     11.58 o 
  10  -4   1        3.82        3.42      4.19 o 
  11  -4   1      191.82      189.74      6.48 o 
  12  -4   1      190.59      202.08      8.27 o 
  13  -4   1      153.23      180.56     10.19 o 
 -13  -3   1       17.36       21.74      7.41 o 
 -12  -3   1      141.23      132.13      9.44 o 
 -11  -3   1      148.59      152.68     13.62 o 
 -10  -3   1      102.13       94.09      8.90 o 
  -9  -3   1       40.14       39.53      5.17 o 
  -8  -3   1     1034.65     1033.21     13.23 o 
  -7  -3   1     2137.23     1956.28     16.55 o 
  -6  -3   1     5100.14     5168.91     32.34 o 
  -5  -3   1     3019.31     3171.88     21.07 o 
  -4  -3   1       99.25       76.37      2.44 o 
  -3  -3   1     1597.09     1266.12      8.30 o 
  -2  -3   1     3573.00     3667.65     19.93 o 
  -1  -3   1      743.07      730.76      4.50 o 
   0  -3   1     3852.64     4019.05     24.57 o 
   1  -3   1     6228.75     6042.44     48.49 o 
   2  -3   1     4893.78     5294.92     36.30 o 
   3  -3   1     1848.97     1693.08     10.58 o 
   4  -3   1       22.10       23.66      1.28 o 
   5  -3   1      169.76       87.58      2.04 o 
   6  -3   1     3330.59     3375.35     22.03 o 
   7  -3   1      996.37     1240.92     10.20 o 
   8  -3   1      321.25      295.57      5.50 o 
   9  -3   1      145.61      117.87      4.40 o 
  10  -3   1       73.96      107.51      5.10 o 
  11  -3   1       70.21       40.59      4.24 o 
  12  -3   1        2.37       15.73      5.52 o 
  13  -3   1       20.44       14.98      9.16 o 
 -13  -2   1       34.99       29.32      7.61 o 
 -12  -2   1      138.71      139.62      7.18 o 
 -11  -2   1      127.80      140.81      8.96 o 
 -10  -2   1       96.08       90.75      8.56 o 
  -9  -2   1       91.04      109.25      5.84 o 
  -8  -2   1       59.77       49.67      3.48 o 
  -7  -2   1      516.10      505.96      8.66 o 
  -6  -2   1     6506.03     6654.50     63.21 o 
  -5  -2   1       49.81       34.83      1.67 o 
  -4  -2   1     2248.28     2173.09     13.02 o 
  -3  -2   1      431.89      443.72      3.89 o 
  -2  -2   1      577.48      829.12      5.66 o 
  -1  -2   1     4400.67     4200.99     27.92 o 
   0  -2   1      940.41      382.34     14.24 o 
   1  -2   1       15.03        4.94      0.97 o 
   2  -2   1      533.77      549.76      3.69 o 
   3  -2   1      390.56      317.51      2.53 o 
   4  -2   1      691.42      894.72      6.13 o 
   5  -2   1       53.43       37.02      1.42 o 
   6  -2   1     1607.70     1768.95     12.67 o 
   7  -2   1       37.47       36.26      2.34 o 
   8  -2   1       46.42       43.44      2.63 o 
   9  -2   1      513.91      452.63      7.71 o 
  10  -2   1       33.56       17.61      4.59 o 
  11  -2   1       46.55       43.17      5.34 o 
  12  -2   1      360.44      404.70     13.11 o 
  13  -2   1      249.74      238.69     11.19 o 
 -13  -1   1      177.17      175.64     10.51 o 
 -12  -1   1       96.62       85.53      7.01 o 
 -11  -1   1       37.48       42.72      3.62 o 
 -10  -1   1       60.84       77.70      4.51 o 
  -9  -1   1      247.51      288.23      7.19 o 
  -8  -1   1      263.24      241.62      5.20 o 
  -7  -1   1      234.56      286.70      5.22 o 
  -6  -1   1       37.56       21.29      1.74 o 
  -5  -1   1      210.75      228.97      3.49 o 
  -4  -1   1       76.88       75.61      2.15 o 
  -3  -1   1     1382.57     1490.96      9.09 o 
  -2  -1   1     1058.47     1198.49      9.14 o 
   2  -1   1    13648.84    14655.92     82.78 o 
   3  -1   1     1386.81     1321.59      7.51 o 
   4  -1   1     2882.47     2866.39     16.91 o 
   5  -1   1      115.62       79.79      1.86 o 
   6  -1   1      507.21      529.89      5.15 o 
   7  -1   1      531.80      571.84      5.66 o 
   8  -1   1     1067.80      980.31      9.07 o 
   9  -1   1       25.37       25.45      3.27 o 
  10  -1   1      739.12      778.71     12.84 o 
  11  -1   1     1010.46      912.44     31.04 o 
  12  -1   1      390.35      462.91     14.18 o 
  13  -1   1      593.73      584.48     16.80 o 
 -13   0   1       46.62       68.21      8.08 o 
 -12   0   1       52.99       50.56      6.02 o 
 -11   0   1        1.51        1.36      4.35 o 
 -10   0   1      211.97      196.50      6.72 o 
  -9   0   1       65.76       55.11      3.53 o 
  -8   0   1       72.84       64.49      2.51 o 
  -7   0   1      275.51      255.22      4.20 o 
  -6   0   1      226.85      291.59      4.06 o 
  -5   0   1       38.79       20.77      1.42 o 
  -4   0   1      127.49       89.26      1.65 o 
  -3   0   1      312.46      275.61      2.42 o 
  -2   0   1      223.41      178.81     15.61 o 
   2   0   1     9534.89     9692.49     63.37 o 
   3   0   1     1143.73     1153.94      7.52 o 
   4   0   1      904.89      841.42      6.29 o 
   5   0   1     2860.61     2664.40     16.83 o 
   6   0   1     1376.00     1466.54     10.94 o 
   7   0   1      182.63      186.20      3.72 o 
   8   0   1      793.61      780.19      8.17 o 
   9   0   1      346.39      350.07      6.43 o 
  10   0   1      859.88      942.36     13.05 o 
  11   0   1      172.79      164.91      9.16 o 
  12   0   1      136.59      162.37     10.96 o 
  13   0   1       98.20       98.58     10.28 o 
 -14   1   1        8.79       -1.71      6.34 o 
 -13   1   1       37.83       23.16      6.56 o 
 -12   1   1       73.09       67.66      6.28 o 
 -11   1   1      171.87      178.45      6.58 o 
 -10   1   1      819.93      792.21     12.60 o 
  -9   1   1      853.91      812.91     10.18 o 
  -8   1   1     1237.64     1411.20     13.41 o 
  -7   1   1     4534.35     4584.30     34.82 o 
  -6   1   1     1228.38     1355.06     10.90 o 
  -5   1   1      232.01      415.46      3.90 o 
  -4   1   1      105.89       58.90      1.22 o 
  -3   1   1     2465.63     2593.82     16.92 o 
  -2   1   1      726.40      755.01      6.92 o 
   2   1   1     4916.17     4877.12     26.86 o 
   3   1   1      795.53      761.64      6.24 o 
   4   1   1     1668.60     1607.38     12.54 o 
   5   1   1      638.34      574.66      6.03 o 
   6   1   1      120.05       92.42      3.08 o 
   7   1   1       19.02       42.01      2.35 o 
   8   1   1      521.44      570.27      7.51 o 
   9   1   1      165.39      132.05      5.80 o 
  10   1   1       51.18       52.10      5.10 o 
  11   1   1       37.43       32.55      5.17 o 
  12   1   1        0.10       -0.10      4.93 o 
  13   1   1       34.63       40.85      7.96 o 
 -14   2   1      231.55      213.75     10.83 o 
 -13   2   1      219.46      257.50     11.22 o 
 -12   2   1       45.58       40.89      5.50 o 
 -11   2   1        2.76        7.53      3.42 o 
 -10   2   1      878.00      701.85     10.56 o 
  -9   2   1     1870.81     2006.61     19.83 o 
  -8   2   1     1395.07     1441.12     12.66 o 
  -7   2   1     1329.60     1289.91     11.21 o 
  -6   2   1      945.36     1019.81      8.35 o 
  -5   2   1     3342.79     3416.28     25.54 o 
  -4   2   1      139.73      174.21      2.20 o 
  -3   2   1      512.96      562.48      4.50 o 
  -2   2   1       62.98       53.06      3.08 o 
  -1   2   1    12953.68    13728.01    123.03 o 
   0   2   1     1025.04     1166.43     15.22 o 
   1   2   1      813.22      837.14      4.73 o 
   2   2   1      711.03      643.84      4.60 o 
   3   2   1      708.71      616.48      6.10 o 
   4   2   1        0.27        0.68      1.06 o 
   5   2   1      109.18      107.47      2.45 o 
   6   2   1        1.67        0.16      1.18 o 
   7   2   1      253.12      220.01      4.33 o 
   8   2   1      784.36      715.43     10.33 o 
   9   2   1      213.63      181.04      9.19 o 
  10   2   1     1779.42     1884.38     36.07 o 
  11   2   1      411.63      390.03     13.58 o 
  12   2   1      148.53      158.98      8.34 o 
  13   2   1       30.95       31.15      9.68 o 
 -14   3   1       44.00       34.06      6.84 o 
 -13   3   1       60.60       72.25      7.15 o 
 -12   3   1       57.46       58.72      5.07 o 
 -11   3   1       82.25      101.40      5.07 o 
 -10   3   1        1.63        0.58      2.58 o 
  -9   3   1       30.06       55.09      3.15 o 
  -8   3   1      437.95      355.75      6.09 o 
  -7   3   1      120.55      148.32      2.55 o 
  -6   3   1       10.40        5.60      1.12 o 
  -5   3   1      411.20      539.54      5.39 o 
  -4   3   1      876.98     1006.03      8.88 o 
  -3   3   1     4034.86     4071.78     37.60 o 
  -2   3   1      455.61      585.08      6.85 o 
  -1   3   1     3549.90     3461.14     22.77 o 
   0   3   1     1777.64     1839.35     10.75 o 
   1   3   1       56.39       58.48      1.12 o 
   2   3   1      114.34       98.48      1.60 o 
   3   3   1      289.51      229.72      2.95 o 
   4   3   1     1712.33     1610.95     11.39 o 
   5   3   1      893.70      946.74      8.60 o 
   6   3   1       68.69       61.57      2.40 o 
   7   3   1     1854.93     1826.24     20.42 o 
   8   3   1      128.58      133.82      8.45 o 
   9   3   1      469.84      443.73     15.93 o 
  10   3   1       51.49       60.79      7.18 o 
  11   3   1      158.85      119.36      9.18 o 
  12   3   1       98.23      114.54     15.51 o 
 -14   4   1        1.61        2.72      5.51 o 
 -13   4   1        1.61        8.64      4.58 o 
 -12   4   1      175.71      170.52      6.62 o 
 -11   4   1        0.40       -1.45      2.79 o 
 -10   4   1      137.09       93.24      3.97 o 
  -9   4   1      330.36      393.30      6.30 o 
  -8   4   1     1109.16     1083.68      9.95 o 
  -7   4   1      256.07      263.47      4.11 o 
  -6   4   1      361.04      460.49      4.93 o 
  -5   4   1     1293.84     1372.52     13.28 o 
  -4   4   1     3186.79     3177.37     32.45 o 
  -3   4   1     2934.90     3287.21     49.44 o 
  -2   4   1     8239.82     8123.64     65.82 o 
  -1   4   1      457.48      462.00      3.61 o 
   0   4   1      156.54      127.45      1.88 o 
   1   4   1      849.43      796.45      5.67 o 
   2   4   1       38.91       31.97      1.44 o 
   3   4   1      512.70      478.77      4.24 o 
   4   4   1     1470.08     1213.06     11.40 o 
   5   4   1      377.71      435.41      5.64 o 
   6   4   1      935.29      870.92     10.27 o 
   7   4   1      142.53      153.35      5.07 o 
   8   4   1      358.75      320.44      9.80 o 
   9   4   1      954.67      957.28     27.93 o 
  10   4   1      342.23      397.73     14.16 o 
  11   4   1       34.00       22.50      6.85 o 
  12   4   1       11.63       11.72      7.11 o 
 -13   5   1      107.96       98.06      6.07 o 
 -12   5   1       27.47       25.01      3.89 o 
 -11   5   1      174.83      190.52      5.69 o 
 -10   5   1      171.30      185.15      5.20 o 
  -9   5   1       22.96       31.75      2.03 o 
  -8   5   1       75.96      102.17      3.14 o 
  -7   5   1      627.57      474.02      6.19 o 
  -6   5   1     1199.96     1379.84     13.30 o 
  -5   5   1     2486.49     2370.75     27.92 o 
  -4   5   1      617.54      508.60      8.70 o 
  -3   5   1     1290.37     1412.02     19.50 o 
  -2   5   1     5669.48     5735.00     44.24 o 
  -1   5   1     5394.80     5629.68     36.35 o 
   0   5   1        6.89        5.19      1.00 o 
   1   5   1      295.54      278.30      3.25 o 
   2   5   1     1022.00     1154.06      8.99 o 
   3   5   1      745.49      708.80      6.39 o 
   4   5   1        1.63        1.98      1.35 o 
   5   5   1      465.42      515.50      6.35 o 
   6   5   1      147.62      138.76      4.52 o 
   7   5   1      393.20      375.43      8.63 o 
   8   5   1       25.90       25.67      3.83 o 
   9   5   1       20.77        9.61      5.53 o 
  10   5   1       20.02       17.16      5.43 o 
  11   5   1       20.08       23.07      6.73 o 
 -13   6   1      172.34      185.45     13.08 o 
 -12   6   1      330.66      336.19      8.37 o 
 -11   6   1      217.95      239.31      6.73 o 
 -10   6   1      400.47      354.34      7.04 o 
  -9   6   1      844.87      868.93     12.30 o 
  -8   6   1      112.30      135.99      3.46 o 
  -7   6   1      397.22      481.23      6.86 o 
  -6   6   1      157.57      232.91      5.50 o 
  -5   6   1      332.91      308.93      5.80 o 
  -4   6   1     1897.02     1800.49     21.50 o 
  -3   6   1     1156.19     1301.56     15.26 o 
  -2   6   1      555.74      606.13      6.36 o 
  -1   6   1       73.85      102.62      2.09 o 
   0   6   1      748.43      742.37      5.98 o 
   1   6   1       49.55       54.18      1.82 o 
   2   6   1       24.58       64.67      2.30 o 
   3   6   1       75.93       53.69      2.26 o 
   4   6   1       11.42       12.89      1.59 o 
   5   6   1       87.85      130.15      3.45 o 
   6   6   1      124.24      112.23      4.58 o 
   7   6   1       54.87       71.05      4.62 o 
   8   6   1      543.56      532.03     10.79 o 
   9   6   1      175.54      169.65      8.71 o 
  10   6   1      113.69      127.57      8.77 o 
  11   6   1       13.29        8.48      6.85 o 
 -13   7   1       15.93       14.41      4.87 o 
 -12   7   1      155.82      138.84      6.17 o 
 -11   7   1       37.58       51.55      3.85 o 
 -10   7   1        3.72        3.54      2.65 o 
  -9   7   1       59.99       55.61      4.48 o 
  -8   7   1      726.04      731.72     10.05 o 
  -7   7   1      335.91      335.99      5.99 o 
  -6   7   1       76.03       78.87      3.11 o 
  -5   7   1       78.06       56.76      2.21 o 
  -4   7   1      800.75      695.87     10.95 o 
  -3   7   1      546.67      383.66      5.47 o 
  -2   7   1      930.49     1103.88     10.49 o 
  -1   7   1      218.53      183.91      2.97 o 
   0   7   1      731.42      813.07      7.21 o 
   1   7   1      833.16      758.39      8.30 o 
   2   7   1      232.63      218.21      3.85 o 
   3   7   1      516.07      542.11      6.46 o 
   4   7   1      584.04      530.99      7.68 o 
   5   7   1      315.99      327.74     10.88 o 
   6   7   1      121.60      127.66      4.31 o 
   7   7   1      151.06      151.09      6.34 o 
   8   7   1      307.47      281.91      7.12 o 
   9   7   1      190.54      212.21     10.11 o 
  10   7   1      118.76      120.53      8.49 o 
 -12   8   1       26.41       26.47      7.37 o 
 -11   8   1       50.53       51.51      4.13 o 
 -10   8   1       81.93       80.33      5.85 o 
  -9   8   1      206.80      230.13      7.79 o 
  -8   8   1       20.46       13.39      4.82 o 
  -7   8   1       44.38       73.29      4.32 o 
  -6   8   1      442.54      400.88      5.83 o 
  -5   8   1      851.19      903.81     10.21 o 
  -4   8   1       78.89       63.91      2.49 o 
  -3   8   1      503.33      591.66      9.00 o 
  -2   8   1       11.23       30.80      2.16 o 
  -1   8   1       77.15       69.28      2.16 o 
   0   8   1      524.71      559.04      6.11 o 
   1   8   1     1886.10     1854.64     15.56 o 
   2   8   1     1874.23     1751.33     14.66 o 
   3   8   1      671.58      752.69      8.96 o 
   4   8   1      493.16      457.22      8.89 o 
   5   8   1        7.81       10.99      4.02 o 
   6   8   1      363.01      359.35      9.52 o 
   7   8   1      232.69      232.50      8.88 o 
   8   8   1       64.14       77.57      4.93 o 
   9   8   1       26.48       18.77      6.23 o 
 -12   9   1       92.74       72.30      5.41 o 
 -11   9   1       56.03       41.81      5.56 o 
 -10   9   1      481.07      490.99     20.47 o 
  -9   9   1      631.22      626.65     21.36 o 
  -8   9   1      302.27      281.55      7.51 o 
  -7   9   1      553.48      538.19      8.25 o 
  -6   9   1      321.75      329.33      5.54 o 
  -5   9   1      156.42      160.38      4.16 o 
  -4   9   1     1541.93     1532.66     21.24 o 
  -3   9   1      611.71      637.81     10.19 o 
  -2   9   1       72.51      101.59      5.11 o 
  -1   9   1      777.54      862.65     11.78 o 
   0   9   1      205.82      226.41      6.92 o 
   1   9   1       63.67       78.17      2.98 o 
   2   9   1      239.45      213.40      5.09 o 
   3   9   1      658.61      787.22     10.80 o 
   4   9   1      264.28      197.56      7.08 o 
   5   9   1        0.40        2.74      4.12 o 
   6   9   1        0.23        2.86      4.35 o 
   7   9   1        0.20        3.02      5.38 o 
   8   9   1        0.25       -1.25      5.24 o 
   9   9   1        6.32        7.52      6.81 o 
 -11  10   1       29.59       31.45      8.31 o 
 -10  10   1        5.19       -2.37      5.93 o 
  -9  10   1      185.97      186.64     12.76 o 
  -8  10   1      866.47      898.43     24.33 o 
  -7  10   1      361.27      328.33     13.65 o 
  -6  10   1      374.63      392.81      9.05 o 
  -5  10   1      680.00      599.11     11.75 o 
  -4  10   1       13.29       17.11      3.33 o 
  -3  10   1      284.74      261.49      7.93 o 
  -2  10   1       30.98       22.89      2.95 o 
  -1  10   1      108.55       80.51      4.33 o 
   0  10   1      293.44      377.80      8.64 o 
   1  10   1       57.86       28.23      4.10 o 
   2  10   1       66.25       40.93      3.44 o 
   3  10   1       10.81       20.11      3.28 o 
   4  10   1        9.66        8.74      3.59 o 
   5  10   1        5.45        2.95      7.30 o 
   6  10   1       61.05       55.78      9.08 o 
   7  10   1      201.33      244.72     12.48 o 
   8  10   1       26.83       23.55      7.24 o 
 -10  11   1        5.95       10.09      6.53 o 
  -9  11   1       24.72       38.77     10.98 o 
  -8  11   1        0.05        0.59     10.09 o 
  -7  11   1       16.52       24.33     11.87 o 
  -6  11   1       20.00       24.14      3.24 o 
  -5  11   1       38.36       45.25      9.79 o 
  -4  11   1        5.86        5.21      3.33 o 
  -3  11   1        1.41        3.87      2.43 o 
  -2  11   1       93.48      124.91      5.23 o 
  -1  11   1      466.36      404.41      9.15 o 
   0  11   1      207.62      219.93      8.39 o 
   1  11   1       65.18       63.31      5.29 o 
   2  11   1       51.52       59.66      4.38 o 
   3  11   1      126.32      119.65      6.85 o 
   4  11   1       86.43       87.80      7.38 o 
   5  11   1       50.69       49.49      8.67 o 
   6  11   1       60.60      120.45     19.58 o 
  -8  12   1      173.17      132.91     20.77 o 
  -7  12   1      246.66      218.36     23.73 o 
  -6  12   1       54.35       58.38      4.43 o 
  -5  12   1      325.73      275.11     12.29 o 
  -4  12   1      451.18      428.83     10.68 o 
  -3  12   1       15.36       22.52      5.23 o 
  -2  12   1      397.06      393.33      9.94 o 
  -1  12   1     1130.00     1073.69     24.89 o 
   0  12   1      416.67      422.73     11.13 o 
   1  12   1      181.29      176.00     10.17 o 
   2  12   1       98.92      115.23      9.82 o 
   3  12   1       27.03       16.61      7.12 o 
   4  12   1       21.07       34.82      8.34 o 
   5  12   1       69.89       71.20     12.46 o 
  -6  13   1      234.62      238.15     15.16 o 
  -5  13   1      131.63      114.20      5.94 o 
  -4  13   1        2.20        4.60      4.30 o 
  -3  13   1       30.39       32.41      5.08 o 
  -2  13   1      188.63      188.75      8.51 o 
  -1  13   1      279.42      271.72     11.64 o 
   0  13   1      385.27      400.01     20.19 o 
   1  13   1      282.51      288.67     11.40 o 
   2  13   1       99.28       65.86     16.02 o 
   3  13   1       11.25       24.26      9.79 o 
  -5  14   1       49.74       61.38     14.54 o 
  -4  14   1        0.96        2.70      6.82 o 
  -3  14   1       27.22       22.52      5.36 o 
  -2  14   1        0.00       -1.59      4.72 o 
  -1  14   1       40.41       50.14      6.82 o 
   0  14   1        6.66        1.21      5.36 o 
  -2 -14   2      114.94      133.51     19.58 o 
  -1 -14   2      215.55      248.15     21.95 o 
   0 -14   2      290.77      284.71     25.51 o 
   1 -14   2      246.45      275.69     24.94 o 
   2 -14   2      131.17      110.48      6.86 o 
   3 -14   2       59.83       49.06      5.53 o 
   4 -14   2       70.89       77.72      6.32 o 
   5 -14   2      189.53      197.13      8.96 o 
   6 -14   2       62.30       58.66      5.66 o 
  -4 -13   2      207.94      192.26     13.38 o 
  -3 -13   2      105.81      111.26     11.40 o 
  -2 -13   2        8.31        1.91      6.88 o 
  -1 -13   2       27.48       34.02      7.67 o 
   0 -13   2       17.19        4.84      4.28 o 
   1 -13   2        6.24        8.03      3.82 o 
   2 -13   2       11.83       14.33      5.88 o 
   3 -13   2       35.76       38.26      4.32 o 
   4 -13   2       43.10       35.37      4.02 o 
   5 -13   2        0.17        0.24      3.11 o 
   6 -13   2        4.71        2.97      3.63 o 
   7 -13   2        7.01        3.26      3.39 o 
   8 -13   2       11.93        7.63      3.87 o 
  -6 -12   2        0.79       -7.31      7.31 o 
  -5 -12   2      114.40      120.54      9.99 o 
  -4 -12   2        1.10       -0.27      5.89 o 
  -3 -12   2      144.42      143.63      7.78 o 
  -2 -12   2       14.22        6.04      4.34 o 
  -1 -12   2        0.14        4.40      3.53 o 
   0 -12   2        4.14       -0.78      3.29 o 
   1 -12   2        2.01       -0.17      3.18 o 
   2 -12   2       58.76       63.53      4.33 o 
   3 -12   2      419.20      442.86      8.69 o 
   4 -12   2      686.96      651.91     10.96 o 
   5 -12   2      145.83      120.76      7.26 o 
   6 -12   2       19.91       29.84      3.81 o 
   7 -12   2      104.99       74.84      8.78 o 
   8 -12   2      121.45      122.06      7.32 o 
   9 -12   2       71.44       71.50      6.84 o 
  -7 -11   2       35.37       20.40      8.62 o 
  -6 -11   2        0.78       -6.88      8.60 o 
  -5 -11   2       42.60       32.20     16.32 o 
  -4 -11   2       81.19       85.41      7.27 o 
  -3 -11   2       70.47       64.69      5.79 o 
  -2 -11   2      133.55      143.29      6.68 o 
  -1 -11   2       66.10       83.90      4.50 o 
   0 -11   2       90.16       65.43      4.74 o 
   1 -11   2      163.16      180.88      5.88 o 
   2 -11   2      155.01      154.84      5.64 o 
   3 -11   2      173.44      208.74      6.45 o 
   4 -11   2      687.80      596.51     11.07 o 
   5 -11   2      474.69      491.18      9.45 o 
   6 -11   2      118.11      132.44      6.59 o 
   7 -11   2      322.36      324.76      9.06 o 
   8 -11   2      268.28      257.87     15.58 o 
   9 -11   2       58.81       48.96      5.65 o 
  10 -11   2      266.35      266.66     11.13 o 
  -8 -10   2      131.20      125.52     13.19 o 
  -7 -10   2      113.87      111.30      8.03 o 
  -6 -10   2       23.03       25.30      4.73 o 
  -5 -10   2      329.49      328.78      9.28 o 
  -4 -10   2      423.88      480.63     10.53 o 
  -3 -10   2      451.16      380.60      7.68 o 
  -2 -10   2      457.58      566.79      8.73 o 
  -1 -10   2      225.75      163.82      5.41 o 
   0 -10   2      164.69      206.29      4.96 o 
   1 -10   2      237.69      232.75      5.90 o 
   2 -10   2      219.21      238.20      8.13 o 
   3 -10   2      421.30      359.81      8.24 o 
   4 -10   2      576.83      651.40     10.32 o 
   5 -10   2        2.49       -2.17      2.17 o 
   6 -10   2       56.58       68.26      6.83 o 
   7 -10   2       46.48       36.42      5.38 o 
   8 -10   2       11.45       15.61      3.33 o 
   9 -10   2      185.90      176.45      6.10 o 
  10 -10   2       57.46       53.01      4.09 o 
  11 -10   2       73.23       79.50      8.59 o 
  -9  -9   2      353.29      392.44     11.59 o 
  -8  -9   2      180.15      207.53      7.53 o 
  -7  -9   2      153.62      160.40     12.63 o 
  -6  -9   2        2.30       -3.07      3.67 o 
  -5  -9   2       72.53       89.00      5.16 o 
  -4  -9   2      389.87      409.58      8.59 o 
  -3  -9   2      135.29       97.68      3.85 o 
  -2  -9   2       97.05      145.13      5.70 o 
  -1  -9   2      571.36      509.00      6.18 o 
   0  -9   2      188.62      184.90      3.59 o 
   1  -9   2      430.15      483.08      6.39 o 
   2  -9   2       99.62      106.28      3.82 o 
   3  -9   2      283.62      318.60      6.07 o 
   4  -9   2        8.84       15.50      2.74 o 
   5  -9   2      124.65      128.67      4.26 o 
   6  -9   2        1.86        0.96      2.22 o 
   7  -9   2       84.60       88.79      3.38 o 
   8  -9   2       21.68        9.66      2.68 o 
   9  -9   2       55.84       60.38      4.50 o 
  10  -9   2      182.90      169.38      6.60 o 
  11  -9   2      235.92      253.63     10.10 o 
  12  -9   2       49.08       52.02      7.37 o 
 -10  -8   2       73.81       71.86      8.97 o 
  -9  -8   2       60.20       64.48      5.95 o 
  -8  -8   2        2.28        4.81      4.13 o 
  -7  -8   2        8.85       -0.70      3.60 o 
  -6  -8   2       38.91       33.91      3.02 o 
  -5  -8   2       67.89       77.07      3.48 o 
  -4  -8   2        0.11        3.31      2.30 o 
  -3  -8   2       35.79       39.05      2.71 o 
  -2  -8   2      108.95       81.60      3.06 o 
  -1  -8   2      726.21      842.19      9.32 o 
   0  -8   2      169.11      179.37      3.33 o 
   1  -8   2      173.27      129.71      2.83 o 
   2  -8   2      128.85      154.85      3.91 o 
   3  -8   2      175.08      174.16      4.25 o 
   4  -8   2       27.60       38.75      2.32 o 
   5  -8   2       14.03       32.90      2.27 o 
   6  -8   2      148.41      227.85      4.90 o 
   7  -8   2      823.64      687.72      8.72 o 
   8  -8   2      356.24      404.37      7.36 o 
   9  -8   2      572.37      593.49      9.63 o 
  10  -8   2      260.66      280.78      6.98 o 
  11  -8   2       29.67       24.14      6.39 o 
  12  -8   2       76.18       88.37      7.73 o 
 -11  -7   2        3.76       -6.36      6.72 o 
 -10  -7   2       26.25       23.58      7.37 o 
  -9  -7   2        0.23       -3.68      4.10 o 
  -8  -7   2       42.98       50.17      4.25 o 
  -7  -7   2        2.19       -2.54      3.08 o 
  -6  -7   2      279.54      302.50      6.11 o 
  -5  -7   2      105.55       80.60      3.39 o 
  -4  -7   2      346.23      364.84      4.87 o 
  -3  -7   2      577.80      548.49      6.85 o 
  -2  -7   2     1883.75     1841.74     15.29 o 
  -1  -7   2      792.38      866.78      8.67 o 
   0  -7   2     1370.04     1329.45     10.39 o 
   1  -7   2     2005.37     2022.48     17.61 o 
   2  -7   2     1051.86      894.16      8.96 o 
   3  -7   2     1899.64     1985.86     19.38 o 
   4  -7   2      256.99      248.63      4.01 o 
   5  -7   2      226.00      221.74      4.04 o 
   6  -7   2      909.51      975.44      9.69 o 
   7  -7   2        3.59        4.34      1.87 o 
   8  -7   2     1031.44      961.75     10.89 o 
   9  -7   2     1099.77     1221.29     15.01 o 
  10  -7   2       27.15       18.51      3.55 o 
  11  -7   2       38.65       48.29      6.08 o 
  12  -7   2      174.68      174.45     11.65 o 
 -11  -6   2       44.68       35.43      6.94 o 
 -10  -6   2      249.76      255.83     11.59 o 
  -9  -6   2      176.84      173.13      6.31 o 
  -8  -6   2        2.87        2.96      3.03 o 
  -7  -6   2       32.27       22.32      3.18 o 
  -6  -6   2      588.68      549.98      8.67 o 
  -5  -6   2     1624.02     1611.61     12.96 o 
  -4  -6   2      411.33      406.50      4.97 o 
  -3  -6   2       51.21       76.15      2.15 o 
  -2  -6   2     1441.18     1261.52     11.03 o 
  -1  -6   2     2190.22     2258.43     17.41 o 
   0  -6   2     1975.39     2140.49     14.97 o 
   1  -6   2     2778.66     2740.36     21.60 o 
   2  -6   2      533.02      459.84      5.89 o 
   3  -6   2       36.55       31.20      1.85 o 
   4  -6   2       38.71       59.90      2.09 o 
   5  -6   2      233.98      171.49      3.25 o 
   6  -6   2      266.21      274.92      4.25 o 
   7  -6   2      433.38      476.46      6.50 o 
   8  -6   2      787.71      763.87      9.45 o 
   9  -6   2       97.17       72.35      3.59 o 
  10  -6   2       25.05       21.80      3.51 o 
  11  -6   2        2.88       -1.58      4.01 o 
  12  -6   2       65.91       68.82      6.49 o 
  13  -6   2       14.58        9.61      6.60 o 
 -12  -5   2      130.41      153.21     10.01 o 
 -11  -5   2       91.27       98.88      8.24 o 
 -10  -5   2      367.57      340.75      9.79 o 
  -9  -5   2      398.15      434.96     10.31 o 
  -8  -5   2       31.94       32.30      3.32 o 
  -7  -5   2        2.40       -2.34      2.34 o 
  -6  -5   2      176.14      141.24      4.22 o 
  -5  -5   2      802.34      839.83      7.07 o 
  -4  -5   2     2087.79     2273.81     15.78 o 
  -3  -5   2      189.60      129.27      2.93 o 
  -2  -5   2     1237.38     1355.34      9.47 o 
  -1  -5   2      601.19      609.57      5.55 o 
   0  -5   2      390.42      372.74      4.10 o 
   1  -5   2      164.61      203.97      2.83 o 
   2  -5   2       74.15       60.26      2.05 o 
   3  -5   2      207.88      256.93      3.92 o 
   4  -5   2      140.97       81.42      2.16 o 
   5  -5   2       70.22       35.20      1.64 o 
   6  -5   2     1666.01     1761.90     14.23 o 
   7  -5   2      391.81      379.21      5.50 o 
   8  -5   2      242.86      251.57      5.21 o 
   9  -5   2       72.38       84.37      3.74 o 
  10  -5   2       43.59       61.53      3.69 o 
  11  -5   2       85.05      109.41      6.33 o 
  12  -5   2      182.21      174.89      9.42 o 
  13  -5   2      109.60      118.42      8.37 o 
 -12  -4   2      215.00      220.41     13.47 o 
 -11  -4   2       20.61       14.86      7.41 o 
 -10  -4   2       22.76       24.51      6.03 o 
  -9  -4   2       42.95       27.78      5.13 o 
  -8  -4   2      737.19      660.92     10.83 o 
  -7  -4   2        2.10        7.38      2.32 o 
  -6  -4   2      110.66       82.42      2.50 o 
  -5  -4   2      221.68      194.74      3.68 o 
  -4  -4   2      126.22      107.05      2.53 o 
  -3  -4   2      126.52      146.40      2.57 o 
  -2  -4   2     1194.44     1212.86      7.89 o 
  -1  -4   2      255.16      367.19      3.25 o 
   0  -4   2      373.53      315.35      3.14 o 
   1  -4   2       37.77       27.12      1.15 o 
   2  -4   2     2778.92     2908.25     20.93 o 
   3  -4   2      976.80      921.64      7.43 o 
   4  -4   2      403.89      319.64      3.40 o 
   5  -4   2     2267.80     2383.95     16.64 o 
   6  -4   2     3751.73     4202.82     28.22 o 
   7  -4   2     1017.07      806.94      8.00 o 
   8  -4   2     1995.74     2134.25     20.44 o 
   9  -4   2        3.42        4.04      2.45 o 
  10  -4   2       72.51       79.55      4.42 o 
  11  -4   2      226.15      201.21      7.40 o 
  12  -4   2       48.18       62.17      6.88 o 
  13  -4   2      157.14      125.89      8.83 o 
 -13  -3   2        0.08       -3.98      3.98 o 
 -12  -3   2      131.74      137.15      9.83 o 
 -11  -3   2       69.41       72.89      8.62 o 
 -10  -3   2       22.04       30.22      5.88 o 
  -9  -3   2        9.36        8.19      3.60 o 
  -8  -3   2       32.64       26.92      3.19 o 
  -7  -3   2      584.28      543.46      7.01 o 
  -6  -3   2     1618.91     1746.44     14.95 o 
  -5  -3   2     2522.94     2412.02     15.75 o 
  -4  -3   2      139.16       94.45      2.12 o 
  -3  -3   2     3552.13     3817.03     22.55 o 
  -2  -3   2     6676.86     7053.09     38.41 o 
  -1  -3   2       43.95       73.62      1.32 o 
   0  -3   2      594.31      774.25      4.76 o 
   1  -3   2     2079.31     2317.56     15.49 o 
   2  -3   2      300.46      234.57      2.44 o 
   3  -3   2        5.41        7.77      0.81 o 
   4  -3   2      692.72      642.25      4.83 o 
   5  -3   2      361.43      299.12      3.63 o 
   6  -3   2     3547.29     3735.97     24.63 o 
   7  -3   2     3721.17     3764.07     29.33 o 
   8  -3   2      500.14      484.34      7.53 o 
   9  -3   2       15.60       17.65      2.77 o 
  10  -3   2      152.94      155.88      5.59 o 
  11  -3   2       76.71      100.87      7.38 o 
  12  -3   2       22.23       32.37      6.41 o 
  13  -3   2        2.74        0.07      5.77 o 
 -13  -2   2      193.06      235.50     10.68 o 
 -12  -2   2       97.54       79.05      7.05 o 
 -11  -2   2      109.81      120.53      9.77 o 
 -10  -2   2      170.42      176.32      8.73 o 
  -9  -2   2      168.97      174.91      5.67 o 
  -8  -2   2      140.13      137.11      5.23 o 
  -7  -2   2      989.89      984.37      9.29 o 
  -6  -2   2      323.52      380.93      5.40 o 
  -5  -2   2     3193.30     3043.33     20.79 o 
  -4  -2   2     5096.62     4712.53     27.85 o 
  -3  -2   2      722.69      742.28      5.57 o 
  -2  -2   2      819.54      813.01      5.50 o 
  -1  -2   2    56001.27    56250.65    449.21 o 
   0  -2   2     2398.69     1979.49     22.39 o 
   1  -2   2     7332.12     7252.23     60.43 o 
   2  -2   2      488.49      384.44      2.84 o 
   3  -2   2      269.70      333.46      2.88 o 
   4  -2   2     6178.79     6323.21     35.79 o 
   5  -2   2      193.01      329.69      4.41 o 
   6  -2   2        7.22        7.04      1.30 o 
   7  -2   2        1.72       10.84      1.59 o 
   8  -2   2      146.05      184.55      6.25 o 
   9  -2   2        5.99       17.95      2.99 o 
  10  -2   2       67.53       51.59      4.54 o 
  11  -2   2        5.92        7.32      5.26 o 
  12  -2   2        6.92        7.71      5.84 o 
  13  -2   2        2.06       -0.81      6.02 o 
 -13  -1   2      266.78      260.63     10.71 o 
 -12  -1   2      368.86      358.33     16.98 o 
 -11  -1   2      198.53      233.34     10.26 o 
 -10  -1   2       10.26       11.58      4.96 o 
  -9  -1   2      776.60      831.30     11.59 o 
  -8  -1   2     1205.75     1035.86     11.42 o 
  -7  -1   2     3025.39     3348.54     25.36 o 
  -6  -1   2      700.93      674.90      6.34 o 
  -5  -1   2      526.99      491.76      5.37 o 
  -4  -1   2      397.12      407.43      3.68 o 
  -3  -1   2       26.58       14.56      0.79 o 
  -2  -1   2     1191.74     1192.05      7.58 o 
   1  -1   2     7078.08     7562.79     54.17 o 
   2  -1   2      707.82      727.02      4.63 o 
   3  -1   2      274.30      392.58      3.14 o 
   4  -1   2     1538.95     1613.89     10.04 o 
   5  -1   2      323.18      374.89      4.01 o 
   6  -1   2      341.21      399.89      4.36 o 
   7  -1   2        2.78        1.56      1.58 o 
   8  -1   2      105.36       71.71      2.82 o 
   9  -1   2        4.29        2.68      2.14 o 
  10  -1   2     1364.95     1349.76     18.47 o 
  11  -1   2      352.17      366.61     12.65 o 
  12  -1   2      223.54      252.43     11.39 o 
  13  -1   2      258.49      239.25     11.83 o 
 -14   0   2       45.61       38.51      7.59 o 
 -13   0   2       32.53       19.37      5.74 o 
 -12   0   2        1.01       -2.29      5.53 o 
 -11   0   2        1.40        5.67      4.40 o 
 -10   0   2      216.14      202.86      7.18 o 
  -9   0   2      305.02      297.14      6.80 o 
  -8   0   2        0.24       -0.36      1.98 o 
  -7   0   2        1.32        4.92      1.63 o 
  -6   0   2     1131.90     1352.21     10.02 o 
  -5   0   2       25.78       40.66      1.46 o 
  -4   0   2     1900.67     2008.12     12.10 o 
  -3   0   2       86.63       79.39      1.33 o 
  -2   0   2      294.53      328.78      3.03 o 
   0   0   2        2.43        4.98      1.53 o 
   1   0   2     5000.85     4730.06     31.60 o 
   2   0   2      389.30      403.15      3.49 o 
   3   0   2     2384.73     2225.29     15.58 o 
   4   0   2     4052.05     4325.71     29.03 o 
   5   0   2      929.13      912.71      7.55 o 
   6   0   2     2575.07     2445.18     17.42 o 
   7   0   2      478.61      455.21      5.59 o 
   8   0   2      525.65      495.61      7.28 o 
   9   0   2      177.04      154.43      5.27 o 
  10   0   2      413.45      370.92     10.11 o 
  11   0   2      341.50      386.95     12.48 o 
  12   0   2      243.71      241.13     11.59 o 
  13   0   2      107.37       98.28      9.16 o 
 -14   1   2        0.85       -2.06      6.08 o 
 -13   1   2        8.80       -1.65      4.78 o 
 -12   1   2        2.37        1.72      4.62 o 
 -11   1   2      333.69      320.82      8.31 o 
 -10   1   2      310.68      349.68      7.63 o 
  -9   1   2      150.39      157.39      5.72 o 
  -8   1   2      588.24      495.15      6.97 o 
  -7   1   2      499.45      592.07      5.47 o 
  -6   1   2     1357.89     1306.56      9.46 o 
  -5   1   2     1860.39     1921.07     12.97 o 
  -4   1   2      110.86      104.48      2.10 o 
  -3   1   2      189.91      179.49      2.12 o 
  -2   1   2    12343.55    12144.82     79.07 o 
  -1   1   2     2090.01     2115.61     17.22 o 
   0   1   2     2246.37     2353.87     16.28 o 
   1   1   2    15198.54    15075.88     68.84 o 
   2   1   2       14.35       25.87      1.03 o 
   3   1   2    17826.87    17798.44     95.63 o 
   4   1   2     4342.17     4308.72     27.04 o 
   5   1   2      350.63      380.66      4.94 o 
   6   1   2      885.10      851.62      8.02 o 
   7   1   2     1570.79     1534.57     13.61 o 
   8   1   2        5.29        8.17      2.57 o 
   9   1   2      153.32      169.49      7.20 o 
  10   1   2       67.17       50.79      6.72 o 
  11   1   2       99.31      115.96      7.06 o 
  12   1   2      119.16      105.30      7.05 o 
  13   1   2        8.93       -0.36      8.31 o 
 -14   2   2      119.60      111.47      8.74 o 
 -13   2   2      157.64      166.81      8.38 o 
 -12   2   2      197.45      172.52      8.27 o 
 -11   2   2        7.22       -2.19      3.10 o 
 -10   2   2      354.00      357.47      7.25 o 
  -9   2   2     1778.15     1795.37     18.02 o 
  -8   2   2     2068.96     1962.27     15.36 o 
  -7   2   2     1734.16     2103.60     15.77 o 
  -6   2   2      617.70      462.15      4.82 o 
  -5   2   2      446.43      371.72      3.65 o 
  -4   2   2     2676.52     2772.33     19.53 o 
  -3   2   2     1731.03     1821.92     14.43 o 
  -2   2   2      595.14      491.76      4.25 o 
  -1   2   2      670.28      621.83      4.19 o 
   0   2   2     3342.04     3234.20     16.98 o 
   1   2   2      833.93      983.72      5.28 o 
   2   2   2       10.87       10.35      0.76 o 
   3   2   2     3939.69     4061.56     25.71 o 
   4   2   2     1258.79     1332.88      9.59 o 
   5   2   2       39.44       61.87      2.56 o 
   6   2   2       55.11       51.69      2.01 o 
   7   2   2      399.33      379.28      6.77 o 
   8   2   2     1060.18     1003.06     13.44 o 
   9   2   2      104.56       83.46      7.37 o 
  10   2   2      102.90      115.75     10.19 o 
  11   2   2        2.88        1.17      8.14 o 
  12   2   2        0.67       -4.96      4.97 o 
 -14   3   2      111.46      134.06      8.82 o 
 -13   3   2       76.86       61.87      6.05 o 
 -12   3   2       91.85      123.98      6.10 o 
 -11   3   2      585.88      506.27      8.92 o 
 -10   3   2     1521.00     1514.96     16.94 o 
  -9   3   2       98.25      104.17      4.02 o 
  -8   3   2      442.78      524.18      5.17 o 
  -7   3   2       23.60       50.38      2.10 o 
  -6   3   2       57.95       58.72      1.88 o 
  -5   3   2       99.75       83.83      2.05 o 
  -4   3   2      153.08      166.30      2.92 o 
  -3   3   2     2931.71     3084.67     39.75 o 
  -2   3   2     2083.92     2224.77     17.36 o 
  -1   3   2       49.24       31.13      0.88 o 
   0   3   2      963.57      944.33      5.82 o 
   1   3   2      135.73      184.72      2.49 o 
   2   3   2     3372.39     3520.68     18.22 o 
   3   3   2      713.00      788.76      6.42 o 
   4   3   2       12.88        2.13      1.07 o 
   5   3   2      123.39      135.43      3.88 o 
   6   3   2      622.28      488.51      6.72 o 
   7   3   2       28.12       59.60      4.23 o 
   8   3   2      181.05      145.32      6.60 o 
   9   3   2      520.35      559.85     19.65 o 
  10   3   2      235.23      228.17     11.83 o 
  11   3   2      356.13      338.88     13.31 o 
  12   3   2       19.14       10.72      6.98 o 
 -14   4   2       21.04       20.03      5.85 o 
 -13   4   2       35.73       24.93      4.69 o 
 -12   4   2        0.45       -2.61      3.24 o 
 -11   4   2       64.97       51.57      3.70 o 
 -10   4   2      605.09      587.49      9.64 o 
  -9   4   2        6.36        9.91      1.80 o 
  -8   4   2      163.02      158.77      3.40 o 
  -7   4   2      273.87      345.00      4.34 o 
  -6   4   2      216.57      282.00      4.28 o 
  -5   4   2      941.70     1077.30     13.80 o 
  -4   4   2       30.36       23.86      2.62 o 
  -3   4   2     3442.91     3462.43     39.34 o 
  -2   4   2      885.28      751.38      7.37 o 
  -1   4   2      202.35      146.09      1.90 o 
   0   4   2      573.97      453.69      3.59 o 
   1   4   2      483.00      507.35      5.14 o 
   2   4   2     1759.25     1697.49     11.40 o 
   3   4   2     2907.60     2925.38     16.96 o 
   4   4   2      971.83     1152.66      8.94 o 
   5   4   2      326.60      309.06      5.88 o 
   6   4   2     1240.56     1159.59     12.99 o 
   7   4   2        3.50        5.36      3.35 o 
   8   4   2      975.85      930.06     17.29 o 
   9   4   2      950.37     1006.99     21.34 o 
  10   4   2      435.60      425.26     21.36 o 
  11   4   2      498.22      538.40     19.98 o 
  12   4   2       72.05       82.61     11.29 o 
 -13   5   2       25.91       22.27      3.94 o 
 -12   5   2       22.63       25.05      3.24 o 
 -11   5   2       20.23       21.92      2.81 o 
 -10   5   2      430.70      462.92      6.65 o 
  -9   5   2       57.20       34.32      3.09 o 
  -8   5   2        2.70        3.55      1.80 o 
  -7   5   2      531.27      523.83      6.66 o 
  -6   5   2     1520.11     1484.99     20.85 o 
  -5   5   2     2618.44     2427.94     38.00 o 
  -4   5   2      179.37      298.92      5.73 o 
  -3   5   2     2508.93     2242.31     22.66 o 
  -2   5   2     4016.03     4278.28     35.06 o 
  -1   5   2      567.66      500.27      4.13 o 
   0   5   2      324.50      276.50      3.26 o 
   1   5   2     2665.32     2846.19     18.88 o 
   2   5   2     2161.94     1982.99     13.65 o 
   3   5   2      516.68      543.75      6.02 o 
   4   5   2      191.34      221.79      3.18 o 
   5   5   2       54.14       52.12      2.27 o 
   6   5   2       14.56        6.79      2.70 o 
   7   5   2      767.33      862.06     12.57 o 
   8   5   2      247.44      239.54      7.24 o 
   9   5   2       48.86       54.32      6.62 o 
  10   5   2       22.00       18.39      5.92 o 
  11   5   2      158.29      185.77     10.50 o 
 -13   6   2       65.72       77.69      6.20 o 
 -12   6   2      386.20      350.09      8.18 o 
 -11   6   2      616.04      632.17     10.26 o 
 -10   6   2      506.88      497.26      9.41 o 
  -9   6   2      554.30      629.08     14.25 o 
  -8   6   2      213.26      166.97      4.33 o 
  -7   6   2      120.77       77.63      3.92 o 
  -6   6   2      655.11      566.13     11.15 o 
  -5   6   2     1325.86     1355.69     20.54 o 
  -4   6   2     2350.11     2497.28     31.07 o 
  -3   6   2     3451.37     3424.92     33.09 o 
  -2   6   2     1778.60     1881.84     14.40 o 
  -1   6   2      266.31      291.86      3.67 o 
   0   6   2      683.42      731.19      6.74 o 
   1   6   2      105.70       71.82      2.08 o 
   2   6   2      150.85      156.06      3.02 o 
   3   6   2       21.05       16.27      1.95 o 
   4   6   2      887.82      910.93      9.40 o 
   5   6   2       32.13       24.07      2.11 o 
   6   6   2       53.81       39.41      3.06 o 
   7   6   2       29.70       13.52      3.03 o 
   8   6   2      195.17      216.34      7.32 o 
   9   6   2       65.48       64.01      8.31 o 
  10   6   2       62.57       72.61     12.16 o 
  11   6   2        8.85       10.28      8.56 o 
 -13   7   2      289.51      292.30     11.94 o 
 -12   7   2      322.66      338.67     10.79 o 
 -11   7   2      351.91      336.14      8.27 o 
 -10   7   2      121.49      124.63      7.37 o 
  -9   7   2       15.51        6.09      3.00 o 
  -8   7   2       44.32       29.58      2.69 o 
  -7   7   2      622.87      644.82     11.30 o 
  -6   7   2      885.72      935.41     14.21 o 
  -5   7   2       11.03        8.79      3.17 o 
  -4   7   2       23.93       29.87      2.23 o 
  -3   7   2       10.08       27.79      1.77 o 
  -2   7   2      272.53      207.60      3.67 o 
  -1   7   2      522.58      442.89      4.77 o 
   0   7   2      161.26      171.84      4.66 o 
   1   7   2      110.80      131.00      3.01 o 
   2   7   2      111.84      119.42      3.33 o 
   3   7   2      157.39      148.97      3.89 o 
   4   7   2        3.96       -2.05      2.05 o 
   5   7   2      569.41      596.75     10.29 o 
   6   7   2       10.01       -1.23      3.77 o 
   7   7   2        8.88       11.98      2.75 o 
   8   7   2      367.43      343.43      9.17 o 
   9   7   2      163.28      171.95      7.69 o 
  10   7   2      125.24      129.22      9.42 o 
 -12   8   2        3.07       -3.22      3.22 o 
 -11   8   2       14.87       12.32      4.37 o 
 -10   8   2      119.49      115.56      7.80 o 
  -9   8   2       11.54        4.61      5.04 o 
  -8   8   2      362.75      373.22     26.11 o 
  -7   8   2      512.48      580.64     40.65 o 
  -6   8   2       61.34       34.49      3.10 o 
  -5   8   2       20.38        1.87      1.87 o 
  -4   8   2        7.90       -0.32      2.30 o 
  -3   8   2      379.10      460.25      7.28 o 
  -2   8   2      206.44      191.92      4.60 o 
  -1   8   2       90.89       97.32      2.80 o 
   0   8   2      876.29      822.08      9.39 o 
   1   8   2     3607.34     3815.49     30.24 o 
   2   8   2     1043.04     1141.81     12.47 o 
   3   8   2      230.81      213.14      5.15 o 
   4   8   2      226.46      191.12      5.60 o 
   5   8   2      317.38      358.55      8.69 o 
   6   8   2      668.59      649.01     14.12 o 
   7   8   2      367.86      375.02     12.17 o 
   8   8   2       54.20       64.95      9.42 o 
   9   8   2       18.03       10.57      6.96 o 
 -12   9   2      115.77      108.80      5.31 o 
 -11   9   2       33.15       37.38      8.31 o 
 -10   9   2      172.30      190.47     11.87 o 
  -9   9   2      213.21      191.66     10.09 o 
  -7   9   2      991.81      925.05     41.54 o 
  -6   9   2     1563.54     1489.46     32.92 o 
  -5   9   2      956.74      952.06     15.10 o 
  -4   9   2      880.84      982.13     13.80 o 
  -3   9   2      104.42       95.83      4.15 o 
  -2   9   2       90.45      102.63      5.11 o 
  -1   9   2      493.47      485.23      8.90 o 
   0   9   2       97.38      114.35      5.28 o 
   1   9   2      328.92      330.50      6.93 o 
   2   9   2      598.75      630.35      9.70 o 
   3   9   2      632.14      589.29     10.41 o 
   4   9   2      138.93      161.39      7.03 o 
   5   9   2      603.89      647.14     12.79 o 
   6   9   2      560.17      498.30     15.28 o 
   7   9   2      116.16      126.10      9.57 o 
   8   9   2       13.95       10.72      6.70 o 
 -11  10   2       69.38       72.39      8.90 o 
 -10  10   2       12.71        7.71      5.93 o 
  -9  10   2       15.52       16.61      4.75 o 
  -8  10   2      466.50      474.69     30.85 o 
  -7  10   2      625.94      655.67     35.60 o 
  -6  10   2      340.00      306.77     23.73 o 
  -5  10   2      435.61      418.22     13.03 o 
  -4  10   2      607.57      607.24     12.21 o 
  -3  10   2       70.67       71.89      4.94 o 
  -2  10   2        0.98        3.83      2.34 o 
  -1  10   2       17.20       20.76      3.13 o 
   0  10   2       42.64       43.88      3.95 o 
   1  10   2       44.63       36.61      4.11 o 
   2  10   2       58.66       88.24      4.66 o 
   3  10   2       72.68       50.52      4.56 o 
   4  10   2       39.31       31.22      5.24 o 
   5  10   2       25.09       33.05      5.34 o 
   6  10   2        7.32        6.88      8.03 o 
   7  10   2       37.44       35.44     11.99 o 
 -10  11   2       43.55       52.22      7.12 o 
  -9  11   2       10.79       10.68      4.75 o 
  -8  11   2        0.36       21.36     12.46 o 
  -7  11   2       14.70        5.34     10.68 o 
  -6  11   2       48.32       48.66     13.65 o 
  -5  11   2        6.34        1.78      8.90 o 
  -4  11   2      116.49      126.96      9.79 o 
  -3  11   2      112.91      100.15      4.75 o 
  -2  11   2       21.02       16.55      3.17 o 
  -1  11   2       30.32       24.03      3.65 o 
   0  11   2      670.92      758.74     14.53 o 
   1  11   2      182.48      148.38      7.04 o 
   2  11   2       16.95       25.61      4.55 o 
   3  11   2       47.96       59.72      8.11 o 
   4  11   2       17.87       23.39      7.24 o 
   5  11   2       25.79        5.67      7.41 o 
   6  11   2      238.09      232.82     34.42 o 
  -8  12   2       75.48       56.96     16.61 o 
  -7  12   2       66.23       97.31     18.39 o 
  -6  12   2        2.37        8.90     10.68 o 
  -5  12   2       27.45       45.80      6.23 o 
  -4  12   2      111.38      101.84      8.62 o 
  -3  12   2       97.43      117.81      6.61 o 
  -2  12   2      343.06      346.39     10.32 o 
  -1  12   2      302.12      316.46     10.76 o 
   0  12   2      265.48      253.04     10.83 o 
   1  12   2      280.19      272.94     10.55 o 
   2  12   2      143.22      144.63     12.79 o 
   3  12   2       91.87       78.41      9.41 o 
   4  12   2      216.94      215.98     17.21 o 
  -6  13   2       84.51       58.74     15.43 o 
  -5  13   2       74.71       78.27      7.85 o 
  -4  13   2       12.17       10.73      4.02 o 
  -3  13   2       25.91       27.77      4.91 o 
  -2  13   2      114.55      110.86      8.09 o 
  -1  13   2      180.19      183.23      8.96 o 
   0  13   2      200.82      216.89      9.85 o 
   1  13   2      119.75      113.27      9.33 o 
   2  13   2       99.15      105.62     17.80 o 
  -4  14   2        3.72        4.05      4.56 o 
  -3  14   2       57.93       64.52     13.65 o 
  -2  14   2       52.78       54.95     10.12 o 
  -1  14   2        7.16       12.75      5.57 o 
  -2 -14   3      174.58      179.29     21.06 o 
  -1 -14   3      179.54      214.15     15.03 o 
   0 -14   3      138.26      144.27     18.10 o 
   1 -14   3        9.83       12.14      4.57 o 
   2 -14   3        5.12        0.86      4.42 o 
   3 -14   3       90.99       96.96      6.88 o 
   4 -14   3      167.68      149.22      7.96 o 
   5 -14   3      163.79      181.58      7.63 o 
   6 -14   3       52.27       48.38      5.91 o 
  -4 -13   3       94.89      114.13      9.79 o 
  -3 -13   3       11.55        9.66      8.63 o 
  -2 -13   3      108.91      109.47      8.65 o 
  -1 -13   3      104.10       88.15     11.41 o 
   0 -13   3       20.16       37.15      4.80 o 
   1 -13   3       77.01       79.67      5.54 o 
   2 -13   3      199.92      163.79      6.68 o 
   3 -13   3      130.00      147.79      6.37 o 
   4 -13   3      144.24      128.82      4.95 o 
   5 -13   3       14.96       17.71      3.61 o 
   6 -13   3        4.01        2.84      3.33 o 
   7 -13   3       64.81       59.77      7.79 o 
   8 -13   3        1.47       -1.87      5.41 o 
  -6 -12   3        8.08       27.74     11.27 o 
  -5 -12   3       92.29       94.75     10.86 o 
  -4 -12   3      240.06      261.61     12.78 o 
  -3 -12   3       59.58       45.77      5.88 o 
  -2 -12   3       20.55       21.11      4.75 o 
  -1 -12   3       18.04       12.08      3.68 o 
   0 -12   3       10.31       29.41      4.27 o 
   1 -12   3       14.02        5.04      3.38 o 
   2 -12   3       15.22       23.49      3.79 o 
   3 -12   3        0.15        2.79      2.94 o 
   4 -12   3       60.70       57.28      3.80 o 
   5 -12   3      118.54      119.11      4.45 o 
   6 -12   3        0.50       -3.63      3.63 o 
   7 -12   3       15.37       12.80      3.79 o 
   8 -12   3        6.11        7.26      3.82 o 
   9 -12   3       23.05        5.34      8.31 o 
  -7 -11   3        6.64       -3.69     10.68 o 
  -6 -11   3       27.71       -0.07      7.12 o 
  -5 -11   3       16.27       16.30      6.47 o 
  -4 -11   3        0.11       -4.48      4.48 o 
  -3 -11   3        5.26        4.61      6.18 o 
  -2 -11   3       20.35       11.70      3.75 o 
  -1 -11   3       76.64       73.68      4.51 o 
   0 -11   3       51.89       77.15      4.31 o 
   1 -11   3        8.00        4.18      3.26 o 
   2 -11   3      207.64      195.58      5.75 o 
   3 -11   3      195.02      215.42      5.85 o 
   4 -11   3       80.18       72.59      3.60 o 
   5 -11   3      167.05      162.11      4.65 o 
   6 -11   3      466.78      442.74      7.92 o 
   7 -11   3      509.95      475.78     10.33 o 
   8 -11   3       97.54      110.69      6.32 o 
   9 -11   3       29.51       30.34      4.59 o 
  10 -11   3      191.88      205.20     26.40 o 
  -8 -10   3      150.28      138.19      9.83 o 
  -7 -10   3       23.24       19.42      6.66 o 
  -6 -10   3       95.00      112.01      7.25 o 
  -5 -10   3      435.20      447.61     10.71 o 
  -4 -10   3      138.34      111.71      5.86 o 
  -3 -10   3      383.26      387.68     11.25 o 
  -2 -10   3      205.02      224.59      7.87 o 
  -1 -10   3       11.66       10.30      2.70 o 
   0 -10   3      106.95      139.58      4.33 o 
   1 -10   3      464.64      403.93      9.08 o 
   2 -10   3      508.22      578.74      8.70 o 
   3 -10   3     1858.76     1742.16     19.22 o 
   4 -10   3      393.68      410.51      7.00 o 
   5 -10   3      117.21      129.15      4.26 o 
   6 -10   3      140.27      172.03      6.19 o 
   7 -10   3      263.85      233.33      6.97 o 
   8 -10   3      183.43      211.01      6.17 o 
   9 -10   3      389.91      350.58     10.10 o 
  10 -10   3      333.00      368.25     37.67 o 
  11 -10   3       52.59       75.49      6.42 o 
  -9  -9   3       60.80       58.84      6.03 o 
  -8  -9   3      115.16      133.57      7.12 o 
  -7  -9   3       78.62       81.00      4.73 o 
  -6  -9   3      294.11      310.76     10.70 o 
  -5  -9   3      205.96      193.53      7.27 o 
  -4  -9   3      222.18      209.12      6.32 o 
  -3  -9   3      189.24      236.77      5.66 o 
  -2  -9   3        8.55        0.98      2.04 o 
  -1  -9   3      212.39      205.54      4.19 o 
   0  -9   3     1253.68     1340.55     11.96 o 
   1  -9   3      906.35      939.61     11.68 o 
   2  -9   3      109.17       79.50      3.07 o 
   3  -9   3      264.92      333.80      6.51 o 
   4  -9   3       47.43       23.19      4.01 o 
   5  -9   3       88.46      101.39      3.48 o 
   6  -9   3       46.24       44.38      3.19 o 
   7  -9   3       39.35       33.49      3.31 o 
   8  -9   3        4.23        3.80      2.57 o 
   9  -9   3        4.40        6.71      3.02 o 
  10  -9   3        0.01        6.55      3.54 o 
  11  -9   3       15.70       11.07      5.36 o 
 -10  -8   3      225.56      227.66     15.62 o 
  -9  -8   3      169.07      201.77      7.81 o 
  -8  -8   3      178.17      157.19      6.45 o 
  -7  -8   3       74.59       80.13      4.63 o 
  -6  -8   3       85.65       86.35      5.16 o 
  -5  -8   3      305.83      358.47      5.91 o 
  -4  -8   3      144.30       97.13      4.28 o 
  -3  -8   3       13.22       33.55      2.64 o 
  -2  -8   3       14.85       30.70      2.55 o 
  -1  -8   3      145.66      156.79      3.65 o 
   0  -8   3       21.14        7.77      1.58 o 
   1  -8   3        1.44        7.80      1.60 o 
   2  -8   3        0.04        0.26      1.62 o 
   3  -8   3       76.75       89.74      3.26 o 
   4  -8   3        0.29        0.35      1.77 o 
   5  -8   3      127.07      134.65      5.41 o 
   6  -8   3       58.12       66.27      3.26 o 
   7  -8   3      377.61      382.62      6.78 o 
   8  -8   3       87.13      105.27      4.38 o 
   9  -8   3      183.53      160.98      5.82 o 
  10  -8   3      413.22      446.58     11.53 o 
  11  -8   3       76.28       88.42      6.34 o 
  12  -8   3       25.04       28.01      5.35 o 
 -11  -7   3        1.70       -5.94      5.94 o 
 -10  -7   3       17.68       14.84      7.54 o 
  -9  -7   3        0.64        6.12      3.78 o 
  -8  -7   3      151.89      133.89      5.42 o 
  -7  -7   3      262.36      275.54      6.53 o 
  -6  -7   3        0.17       -0.20      2.57 o 
  -5  -7   3      185.72      194.75      4.75 o 
  -4  -7   3       10.20        3.12      1.78 o 
  -3  -7   3        5.86       35.97      1.99 o 
  -2  -7   3      130.14      205.18      4.17 o 
  -1  -7   3      343.05      322.30      4.85 o 
   0  -7   3     2081.79     1896.85     14.43 o 
   1  -7   3      262.62      301.82      4.08 o 
   2  -7   3     2794.49     2808.16     23.56 o 
   3  -7   3     1663.71     1780.61     14.94 o 
   4  -7   3       12.29       44.76      2.21 o 
   5  -7   3        9.92       30.53      1.97 o 
   6  -7   3      409.73      365.61      6.05 o 
   7  -7   3        3.15        1.32      2.30 o 
   8  -7   3      854.01      867.86     10.61 o 
   9  -7   3      446.44      503.39      9.20 o 
  10  -7   3      144.40      144.32      6.15 o 
  11  -7   3      250.95      305.88     10.34 o 
  12  -7   3      109.42       95.95      8.16 o 
 -12  -6   3       10.89       15.67     10.64 o 
 -11  -6   3       15.81       19.83      6.69 o 
 -10  -6   3      307.78      279.47      9.86 o 
  -9  -6   3      484.28      531.30     10.96 o 
  -8  -6   3       48.94       34.55      3.83 o 
  -7  -6   3      306.50      302.00      6.49 o 
  -6  -6   3       61.64       58.90      3.19 o 
  -5  -6   3      434.75      476.45      7.16 o 
  -4  -6   3       94.64       77.49      2.62 o 
  -3  -6   3      140.45      120.17      2.43 o 
  -2  -6   3       73.53       90.21      2.05 o 
  -1  -6   3      838.46      759.09      7.02 o 
   0  -6   3     6971.84     6838.50     49.85 o 
   1  -6   3     2756.08     2759.02     18.35 o 
   2  -6   3       38.13       35.36      1.47 o 
   3  -6   3        5.32        7.04      1.28 o 
   4  -6   3      760.17      688.22      7.56 o 
   5  -6   3     1137.31     1220.06     11.09 o 
   6  -6   3      144.34      183.43      4.57 o 
   7  -6   3      592.53      484.51      7.29 o 
   8  -6   3     1303.37     1430.98     15.18 o 
   9  -6   3        4.71        0.49      2.51 o 
  10  -6   3        1.10        6.58      3.60 o 
  11  -6   3       40.51       50.63      5.45 o 
  12  -6   3      104.70       92.47      8.45 o 
 -12  -5   3      203.83      199.94     11.48 o 
 -11  -5   3       84.33       88.62      8.01 o 
 -10  -5   3      377.38      387.01     12.22 o 
  -9  -5   3      836.11      855.53     13.79 o 
  -8  -5   3      700.13      679.96     11.33 o 
  -7  -5   3      504.44      517.94      7.27 o 
  -6  -5   3      775.20      759.16      7.82 o 
  -5  -5   3      138.88      127.62      3.09 o 
  -4  -5   3      365.15      303.55      4.37 o 
  -3  -5   3     1774.85     1832.41     15.29 o 
  -2  -5   3     2923.44     3052.00     18.78 o 
  -1  -5   3     2071.54     2101.67     14.56 o 
   0  -5   3     2512.65     2376.58     16.25 o 
   1  -5   3     1813.18     1854.89     13.30 o 
   2  -5   3      361.93      379.35      4.12 o 
   3  -5   3      146.82      132.10      2.82 o 
   4  -5   3       89.68       34.01      1.74 o 
   5  -5   3      491.43      541.83      6.10 o 
   6  -5   3      497.76      381.01      5.32 o 
   7  -5   3      213.43      152.19      4.19 o 
   8  -5   3       11.94       18.16      2.73 o 
   9  -5   3       28.59       30.46      3.29 o 
  10  -5   3        0.62        1.77      3.26 o 
  11  -5   3       16.83       26.86      4.72 o 
  12  -5   3        2.99        6.21      5.36 o 
  13  -5   3       12.13       12.12      6.80 o 
 -12  -4   3      110.86      119.67     11.11 o 
 -11  -4   3      272.05      268.30     13.77 o 
 -10  -4   3        1.50        8.41      4.93 o 
  -9  -4   3       49.96       31.53      4.69 o 
  -8  -4   3      787.73      735.84     10.10 o 
  -7  -4   3     1021.21     1129.17     12.20 o 
  -6  -4   3      577.13      533.79      5.65 o 
  -5  -4   3      337.05      386.88      4.63 o 
  -4  -4   3      108.69       62.40      1.96 o 
  -3  -4   3     1084.55     1013.05      7.75 o 
  -2  -4   3      222.76      216.50      2.81 o 
  -1  -4   3      450.05      441.67      3.85 o 
   0  -4   3     4023.85     3962.68     22.62 o 
   1  -4   3      644.46      835.99      6.40 o 
   2  -4   3        2.32        1.07      0.97 o 
   3  -4   3      578.65      728.78      6.11 o 
   4  -4   3        2.82        4.37      1.21 o 
   5  -4   3     2452.90     2534.14     18.78 o 
   6  -4   3      107.73       96.67      3.24 o 
   7  -4   3       38.14       43.26      2.88 o 
   8  -4   3     2946.87     2912.79     25.39 o 
   9  -4   3       10.74       11.38      3.14 o 
  10  -4   3       36.14       62.82      4.79 o 
  11  -4   3      284.62      252.07     13.24 o 
  12  -4   3      244.87      293.70     11.62 o 
  13  -4   3       25.64       12.29      6.32 o 
 -13  -3   3        0.24       -6.41      6.41 o 
 -12  -3   3       42.06       42.80      8.30 o 
 -11  -3   3       19.52       18.40      6.80 o 
 -10  -3   3       23.77       11.44      5.30 o 
  -9  -3   3       18.59        7.70      3.51 o 
  -8  -3   3      161.72      159.92      5.48 o 
  -7  -3   3       17.76       11.79      1.91 o 
  -6  -3   3      713.53      766.34      7.27 o 
  -5  -3   3      540.17      507.33      4.93 o 
  -4  -3   3       42.45       66.41      1.80 o 
  -3  -3   3       45.71       29.18      1.55 o 
  -2  -3   3     4248.01     4069.25     22.99 o 
  -1  -3   3     6294.86     6783.94     41.09 o 
   0  -3   3     1171.14     1211.21      7.72 o 
   1  -3   3      301.47      285.36      2.75 o 
   2  -3   3      103.12      145.25      2.21 o 
   3  -3   3       71.71       29.14      1.23 o 
   4  -3   3      377.50      343.47      3.93 o 
   5  -3   3     1892.17     1966.80     13.53 o 
   6  -3   3     3534.85     3657.07     26.01 o 
   7  -3   3     4046.69     3963.03     31.21 o 
   8  -3   3      865.82      886.53     10.71 o 
   9  -3   3        4.84        6.56      3.34 o 
  10  -3   3      272.73      242.05      8.27 o 
  11  -3   3       69.90       91.10      6.81 o 
  12  -3   3      326.48      327.54     12.50 o 
  13  -3   3       78.81       73.31      8.25 o 
 -13  -2   3       88.68       88.35      7.95 o 
 -12  -2   3       59.87       67.80      7.81 o 
 -11  -2   3      169.06      184.81     16.16 o 
 -10  -2   3      231.62      203.86      9.31 o 
  -9  -2   3       16.72       24.01      3.07 o 
  -8  -2   3      106.06       94.12      3.42 o 
  -7  -2   3      316.48      307.05      5.12 o 
  -6  -2   3      236.60      216.01      3.76 o 
  -5  -2   3     4286.11     4302.98     28.78 o 
  -4  -2   3     2023.75     2189.46     13.83 o 
  -3  -2   3    14158.86    14078.69     78.84 o 
  -2  -2   3    12213.73    12465.92     79.83 o 
  -1  -2   3     6706.17     6879.80     37.88 o 
   0  -2   3     1228.14     1223.78      7.92 o 
   1  -2   3     3434.70     3685.33     23.14 o 
   2  -2   3      609.95      837.35      5.86 o 
   3  -2   3     1072.86     1126.60      7.62 o 
   4  -2   3     4191.86     4131.93     24.20 o 
   5  -2   3     1301.84     1568.79     10.54 o 
   6  -2   3      329.12      282.51      4.26 o 
   7  -2   3      903.91      845.76      8.85 o 
   8  -2   3      376.68      445.72      5.98 o 
   9  -2   3      663.86      657.19      9.39 o 
  10  -2   3      499.03      462.56     12.03 o 
  11  -2   3        7.78       14.20      5.21 o 
  12  -2   3       16.50        8.95      5.99 o 
  13  -2   3       22.59       26.81      7.15 o 
 -13  -1   3       57.89       46.77      6.66 o 
 -12  -1   3      425.89      436.41     15.84 o 
 -11  -1   3      303.17      304.45     11.37 o 
 -10  -1   3       88.97       77.05      5.42 o 
  -9  -1   3      578.66      577.22      9.77 o 
  -8  -1   3     2160.65     2237.22     19.31 o 
  -7  -1   3       24.98       24.05      1.97 o 
  -6  -1   3      308.65      191.04      3.24 o 
  -5  -1   3      988.14     1025.09      7.93 o 
  -4  -1   3      120.86      159.63      2.52 o 
  -3  -1   3     2566.71     2331.24     14.81 o 
  -2  -1   3       10.09       10.57      0.75 o 
  -1  -1   3     7588.63     7378.67     45.76 o 
   0  -1   3     2234.21     2419.44     17.35 o 
   1  -1   3     3006.72     2868.45     17.99 o 
   2  -1   3       14.19       18.09      1.39 o 
   3  -1   3     3019.44     3094.37     18.99 o 
   4  -1   3     1081.05     1093.62      7.36 o 
   5  -1   3      307.27      397.16      4.59 o 
   6  -1   3      237.45      195.55      3.51 o 
   7  -1   3      965.31      991.79      9.89 o 
   8  -1   3       66.05       57.64      3.03 o 
   9  -1   3      161.35      160.90      5.18 o 
  10  -1   3        8.23       11.40      3.95 o 
  11  -1   3       37.27       29.50      5.72 o 
  12  -1   3       81.49       89.06      8.44 o 
  13  -1   3       14.01       25.93      7.38 o 
 -14   0   3       52.66       49.44      7.11 o 
 -13   0   3       21.98       24.42      5.86 o 
 -12   0   3       20.68       25.20      5.37 o 
 -11   0   3       53.63       55.87      5.82 o 
 -10   0   3      749.75      723.75     13.18 o 
  -9   0   3      713.24      671.78      9.64 o 
  -8   0   3      425.27      462.31      6.38 o 
  -7   0   3        1.14        1.67      1.54 o 
  -6   0   3      116.48       63.21      1.96 o 
  -5   0   3       53.07       52.52      1.57 o 
  -4   0   3       65.09       98.13      1.70 o 
  -3   0   3     1793.06     2021.44     13.22 o 
  -2   0   3     2007.90     2115.55     13.25 o 
  -1   0   3     1335.39     1480.87      7.75 o 
   0   0   3     3276.34     3307.16     17.72 o 
   1   0   3       80.39       64.47      1.30 o 
   2   0   3     2250.60     2399.41     16.33 o 
   3   0   3     3404.25     3476.57     21.13 o 
   4   0   3        3.38        3.57      1.30 o 
   5   0   3     1259.81     1269.62     12.63 o 
   6   0   3     1985.28     1890.42     14.91 o 
   7   0   3      118.88      152.00      4.76 o 
   8   0   3       73.41       88.06      3.64 o 
   9   0   3     1232.19     1301.47     18.70 o 
  10   0   3      428.32      438.14     12.82 o 
  11   0   3      289.02      307.55     11.03 o 
  12   0   3      167.95      149.23      7.16 o 
  13   0   3      240.98      264.03     12.91 o 
 -14   1   3       17.89       15.57      5.78 o 
 -13   1   3       24.47       19.51      5.47 o 
 -12   1   3       55.12       39.94      5.51 o 
 -11   1   3      422.41      476.27      9.89 o 
 -10   1   3        0.20        3.01      2.87 o 
  -9   1   3        5.88       -1.78      2.47 o 
  -8   1   3      121.54      119.74      2.99 o 
  -7   1   3       65.97       71.66      2.10 o 
  -6   1   3      318.21      310.06      3.63 o 
  -5   1   3     1099.33     1131.56      8.58 o 
  -4   1   3     1212.38     1125.87      9.06 o 
  -3   1   3      515.31      533.63      4.63 o 
  -2   1   3      998.14      783.31      6.10 o 
  -1   1   3      945.01     1087.80      6.71 o 
   0   1   3       41.26       18.36      0.68 o 
   1   1   3      912.68     1005.21      6.12 o 
   2   1   3     3944.38     3786.50     20.57 o 
   3   1   3    19734.38    21140.87    112.00 o 
   4   1   3     4583.47     4891.24     29.55 o 
   5   1   3     2972.66     3015.32     21.52 o 
   6   1   3     2418.88     2321.81     17.97 o 
   7   1   3       67.33       78.37      3.67 o 
   8   1   3        3.31       -1.29      2.85 o 
   9   1   3      716.68      721.37     15.21 o 
  10   1   3      151.10      126.89      9.86 o 
  11   1   3      289.29      322.43     10.64 o 
  12   1   3      106.30      111.65      9.66 o 
 -14   2   3       26.47       21.09      5.75 o 
 -13   2   3        8.12        6.45      4.85 o 
 -12   2   3       75.96       81.30      6.24 o 
 -11   2   3      174.33      177.50      7.32 o 
 -10   2   3      351.35      311.90      6.64 o 
  -9   2   3     1675.21     1744.47     16.44 o 
  -8   2   3      701.21      653.15      6.88 o 
  -7   2   3      952.75      910.88      6.92 o 
  -6   2   3     2199.50     2130.37     14.48 o 
  -5   2   3      474.46      566.07      4.86 o 
  -4   2   3     6178.44     5969.94     46.98 o 
  -3   2   3     1848.97     1764.67     14.40 o 
  -2   2   3       59.71      103.93      1.52 o 
  -1   2   3      113.60      114.37      1.87 o 
   0   2   3     3685.08     3349.74     17.60 o 
   1   2   3        6.23        9.65      0.79 o 
   2   2   3     5042.97     4911.96     23.94 o 
   3   2   3     1079.82     1070.05      7.70 o 
   4   2   3        2.81        3.36      1.23 o 
   5   2   3     1817.14     1786.97     14.95 o 
   6   2   3      123.96      114.20      3.43 o 
   7   2   3       32.30       28.36      3.48 o 
   8   2   3     1176.28     1143.44     16.54 o 
   9   2   3      109.34       97.01      7.01 o 
  10   2   3       30.43       29.31      6.35 o 
  11   2   3        0.07       -2.18      5.79 o 
  12   2   3        8.13        3.59      7.02 o 
 -14   3   3      141.20      152.16      8.09 o 
 -13   3   3       98.35       88.65      5.90 o 
 -12   3   3       59.49       85.05      5.29 o 
 -11   3   3      373.76      349.03      7.61 o 
 -10   3   3      771.20      860.17     10.44 o 
  -9   3   3      723.30      602.87      7.14 o 
  -8   3   3      486.54      558.10      5.44 o 
  -7   3   3      364.66      292.77      3.99 o 
  -6   3   3      955.65      997.07      8.19 o 
  -5   3   3      572.34      533.68      6.39 o 
  -4   3   3      887.64      844.35     11.36 o 
  -3   3   3     1292.73     1174.06     13.22 o 
  -2   3   3    10221.77    11010.35     73.07 o 
  -1   3   3      372.49      353.46      3.59 o 
   0   3   3        1.30        2.06      0.79 o 
   1   3   3       98.16       95.82      1.75 o 
   2   3   3       33.74       21.70      1.06 o 
   3   3   3      391.97      360.74      3.39 o 
   4   3   3       23.71       14.56      1.62 o 
   5   3   3      189.98      264.66      4.59 o 
   6   3   3      326.92      327.44      6.23 o 
   7   3   3       39.83       35.39      4.22 o 
   8   3   3      355.07      329.06     13.19 o 
   9   3   3        9.25        6.63      5.04 o 
  10   3   3      189.51      192.63     10.66 o 
  11   3   3       42.91       48.41      8.82 o 
  12   3   3       59.11       63.12     10.55 o 
 -14   4   3      113.55      112.91      7.06 o 
 -13   4   3      157.38      188.11      7.07 o 
 -12   4   3        9.23        7.79      3.05 o 
 -11   4   3      253.24      249.49      7.59 o 
 -10   4   3      668.04      679.77      8.45 o 
  -9   4   3       47.06       47.75      2.31 o 
  -8   4   3        7.53        4.61      1.39 o 
  -7   4   3       16.44       10.99      2.04 o 
  -6   4   3        6.13       16.95      2.48 o 
  -5   4   3      103.97      137.65      7.02 o 
  -4   4   3       90.83      117.14      3.32 o 
  -3   4   3     6867.61     7578.14     93.11 o 
  -2   4   3      165.17      188.19      2.92 o 
  -1   4   3        1.85        8.93      1.02 o 
   0   4   3      626.39      744.16      5.52 o 
   1   4   3       52.92       44.40      1.56 o 
   2   4   3      735.17      784.26      5.96 o 
   3   4   3     1715.77     1786.15     11.32 o 
   4   4   3      158.93      157.71      2.47 o 
   5   4   3      788.84      694.13      6.88 o 
   6   4   3       11.75       21.97      3.21 o 
   7   4   3       98.64      101.35      6.01 o 
   8   4   3     1136.96     1096.27     19.77 o 
   9   4   3      303.68      307.34     17.22 o 
  10   4   3      364.61      339.13     17.27 o 
  11   4   3      130.46      170.37     22.81 o 
 -13   5   3       47.13       52.45      6.14 o 
 -12   5   3        0.06       -0.32      3.06 o 
 -11   5   3        0.22       -0.18      2.38 o 
 -10   5   3      179.09      187.14      6.28 o 
  -9   5   3      141.53      157.96      3.99 o 
  -8   5   3       23.22       36.82      2.14 o 
  -7   5   3     1314.52     1188.71     18.13 o 
  -6   5   3      686.80      759.68     13.23 o 
  -5   5   3      163.73      149.98      9.30 o 
  -4   5   3     1629.97     1554.51     20.56 o 
  -3   5   3      660.61      679.16      8.91 o 
  -2   5   3      810.96     1003.38      9.23 o 
  -1   5   3     6690.06     6373.56     39.00 o 
   0   5   3     2729.80     2851.55     17.42 o 
   1   5   3     3366.51     3419.96     22.01 o 
   2   5   3     1719.31     1747.05     12.18 o 
   3   5   3      285.65      259.13      3.80 o 
   4   5   3      304.59      298.71      4.58 o 
   5   5   3       69.38       62.05      2.19 o 
   6   5   3       25.25       33.62      2.77 o 
   7   5   3     1085.96      974.15     13.12 o 
   8   5   3      621.05      617.99     13.41 o 
   9   5   3       78.31       76.06      7.22 o 
  10   5   3      216.65      201.01     19.15 o 
  11   5   3      109.82      112.72      9.15 o 
 -13   6   3       59.13       56.91      7.04 o 
 -12   6   3      104.56      110.30      4.73 o 
 -11   6   3      345.25      360.37     11.76 o 
 -10   6   3      766.52      764.09     17.73 o 
  -9   6   3       33.49       34.90      3.61 o 
  -8   6   3        4.17        6.53      1.75 o 
  -7   6   3      284.16      342.43      8.31 o 
  -6   6   3     2105.15     1930.58     26.85 o 
  -5   6   3      248.38      291.22      6.08 o 
  -4   6   3      605.89      472.65      6.59 o 
  -3   6   3     1870.86     2140.65     23.76 o 
  -2   6   3      563.64      513.03      4.91 o 
  -1   6   3      558.49      555.96      4.94 o 
   0   6   3     1824.28     1777.10     12.54 o 
   1   6   3     1161.51     1212.74      9.44 o 
   2   6   3      626.07      650.98      6.51 o 
   3   6   3      429.83      434.16      5.12 o 
   4   6   3       34.16       40.47      2.33 o 
   5   6   3       31.39       24.65      3.64 o 
   6   6   3      659.00      703.99      9.88 o 
   7   6   3        9.79        5.94      3.48 o 
   8   6   3       62.15       56.69      3.93 o 
   9   6   3       13.28       16.78      4.31 o 
  10   6   3        3.45        3.02      5.71 o 
 -13   7   3      107.46       95.66      6.77 o 
 -12   7   3      192.60      190.09      5.94 o 
 -11   7   3      505.12      507.96     14.42 o 
 -10   7   3      263.44      280.22      9.34 o 
  -9   7   3        3.37        1.93      3.00 o 
  -8   7   3        2.29       10.17      4.23 o 
  -7   7   3        3.34        2.42      2.78 o 
  -6   7   3       84.31       80.85      4.23 o 
  -5   7   3      680.90      680.94     12.73 o 
  -4   7   3      205.08      209.27      4.59 o 
  -3   7   3        4.50        2.01      1.56 o 
  -2   7   3      192.51      268.03      4.02 o 
  -1   7   3      232.21      235.25      3.11 o 
   0   7   3       60.29       71.42      2.40 o 
   1   7   3       35.42       39.42      2.18 o 
   2   7   3       11.77       13.75      2.06 o 
   3   7   3       76.54       77.40      3.29 o 
   4   7   3      907.15      930.85     10.67 o 
   5   7   3      286.19      283.24      8.61 o 
   6   7   3       41.42       57.20      4.81 o 
   7   7   3       76.83       85.07      6.47 o 
   8   7   3       81.17       95.78      8.82 o 
   9   7   3       14.30       10.48      4.90 o 
 -12   8   3       72.97       74.44      6.78 o 
 -11   8   3        4.25        1.15      5.78 o 
 -10   8   3       39.10       50.44      6.42 o 
  -9   8   3      260.30      226.66     22.55 o 
  -8   8   3       18.35       19.58     11.87 o 
  -7   8   3        2.56       -2.22      5.11 o 
  -6   8   3       48.85       76.53      9.79 o 
  -5   8   3      188.83      176.60      5.08 o 
  -4   8   3       26.41       11.29      1.93 o 
  -3   8   3        0.46        2.42      2.52 o 
  -2   8   3      129.68       95.95      3.70 o 
  -1   8   3       23.78        9.87      1.98 o 
   0   8   3      249.43      241.53      5.40 o 
   1   8   3     2180.06     2218.31     20.34 o 
   2   8   3      667.75      631.93      8.62 o 
   3   8   3        2.10        3.43      2.51 o 
   4   8   3       55.18       63.40      4.90 o 
   5   8   3      250.95      226.63     11.80 o 
   6   8   3      788.22      723.96     18.42 o 
   7   8   3      800.68      826.14     20.86 o 
   8   8   3       88.16       75.51      7.79 o 
   9   8   3      138.95      144.18     10.85 o 
 -12   9   3        7.85       11.71     12.76 o 
 -11   9   3        6.67        9.37      5.89 o 
 -10   9   3      202.48      199.08     13.65 o 
  -6   9   3      397.39      474.69     28.48 o 
  -5   9   3        7.71       -0.25      3.31 o 
  -4   9   3      105.66      128.71      4.46 o 
  -3   9   3      454.45      437.04      9.89 o 
  -2   9   3      746.65      769.98     11.93 o 
  -1   9   3       58.82       33.44      3.18 o 
   0   9   3       13.66       34.41      3.68 o 
   1   9   3       62.92       64.52      4.28 o 
   2   9   3      299.11      340.24      7.05 o 
   3   9   3      419.83      361.04      8.16 o 
   4   9   3      301.34      383.74     10.63 o 
   5   9   3      409.77      402.31     14.21 o 
   6   9   3      273.83      318.60     12.99 o 
   7   9   3      171.70      139.48     10.12 o 
   8   9   3        5.49       10.07      6.78 o 
 -11  10   3        5.35        2.37      5.93 o 
 -10  10   3       26.57       38.57      5.93 o 
  -6  10   3      774.55      755.35     37.98 o 
  -5  10   3      607.94      606.46     37.09 o 
  -4  10   3      140.33      157.30      8.40 o 
  -3  10   3      269.13      316.69     15.56 o 
  -2  10   3      478.32      421.16      8.74 o 
  -1  10   3       77.75       82.84      4.50 o 
   0  10   3       21.87       26.24      3.98 o 
   1  10   3       14.28       11.06      3.45 o 
   2  10   3        6.02        3.34      2.86 o 
   3  10   3        7.37        8.52      5.00 o 
   4  10   3        4.78       -5.85      5.85 o 
   5  10   3      195.51      177.67     12.38 o 
   6  10   3      124.49      152.28     17.50 o 
   7  10   3        0.08       -4.75     10.68 o 
  -7  11   3      148.77       97.31     17.80 o 
  -6  11   3      105.21      114.52     17.80 o 
  -5  11   3      104.87      113.08      9.20 o 
  -4  11   3       65.59       58.33      8.31 o 
  -3  11   3        9.03        6.66      2.95 o 
  -2  11   3      158.31      152.76      6.57 o 
  -1  11   3      166.06      160.70      7.50 o 
   0  11   3        0.03        6.63      4.07 o 
   1  11   3       24.45       19.70      4.81 o 
   2  11   3        7.75       14.66      5.47 o 
   3  11   3        4.72        1.78      7.71 o 
   4  11   3        5.81       18.00      7.41 o 
   5  11   3      127.93      131.33     27.89 o 
  -7  12   3       23.22       12.46     12.46 o 
  -6  12   3        2.67        7.12     10.68 o 
  -5  12   3        8.03        6.76      4.34 o 
  -4  12   3        3.25       -0.78      5.03 o 
  -3  12   3       55.14       56.57      5.92 o 
  -2  12   3      193.87      186.07      9.03 o 
  -1  12   3      202.20      220.49      9.14 o 
   0  12   3       11.19        4.27      4.40 o 
   1  12   3        6.17       12.37      6.05 o 
   2  12   3       59.65       52.22     13.65 o 
   3  12   3       22.37       35.01     10.09 o 
   4  12   3       31.98       16.07      8.11 o 
  -5  13   3      119.55      122.84      8.91 o 
  -4  13   3       84.30       84.47      5.96 o 
  -3  13   3       53.98       60.90      5.85 o 
  -2  13   3       42.29       36.97      8.29 o 
  -1  13   3      124.47      121.83      8.34 o 
   0  13   3      157.84      182.40     14.90 o 
  -2 -14   4       32.81       35.18      8.85 o 
  -1 -14   4       57.76       59.67     11.49 o 
   0 -14   4       95.64       86.46     14.83 o 
   1 -14   4       50.46       36.54      9.20 o 
   2 -14   4       76.51       83.13      7.21 o 
   3 -14   4      110.07       97.04      6.67 o 
   4 -14   4       78.39       78.18      5.44 o 
   5 -14   4      118.32      118.21      6.98 o 
  -4 -13   4      213.97      198.42     11.54 o 
  -3 -13   4      110.19      127.10     10.60 o 
  -2 -13   4       57.27       64.07      6.97 o 
  -1 -13   4       78.36       88.68      7.96 o 
   0 -13   4       39.22       51.27      7.30 o 
   1 -13   4       37.35       37.45      4.71 o 
   2 -13   4      217.69      263.00      8.52 o 
   3 -13   4      531.53      483.32     10.81 o 
   4 -13   4      328.30      324.14     10.99 o 
   5 -13   4       11.71       10.01      3.20 o 
   6 -13   4       35.49       34.20      4.74 o 
   7 -13   4      153.25      165.19      8.55 o 
  -6 -12   4      103.57       97.90     11.61 o 
  -5 -12   4      281.16      281.13     13.15 o 
  -4 -12   4      159.04      171.93     10.94 o 
  -3 -12   4      148.80      140.75      8.47 o 
  -2 -12   4       74.91       90.61      6.64 o 
  -1 -12   4      136.30      129.04      6.97 o 
   0 -12   4       46.62       67.68      4.54 o 
   1 -12   4        2.33        0.17      3.05 o 
   2 -12   4       45.00       61.26      4.89 o 
   3 -12   4      108.56       79.33      5.03 o 
   4 -12   4       22.45       37.32      3.70 o 
   5 -12   4        0.90        1.36      3.10 o 
   6 -12   4        3.34        1.40      3.28 o 
   7 -12   4        1.33       -3.36      3.80 o 
   8 -12   4        0.47        2.22      5.40 o 
   9 -12   4       18.35        4.26      5.83 o 
  -7 -11   4        1.72        1.05      6.76 o 
  -6 -11   4       27.57       37.01      7.52 o 
  -5 -11   4       74.00       89.82      8.63 o 
  -4 -11   4        4.23        3.19      4.65 o 
  -3 -11   4      130.05      154.44     21.24 o 
  -2 -11   4      105.51       91.09      7.68 o 
  -1 -11   4       33.05       18.29      3.51 o 
   0 -11   4        0.02        3.71      2.69 o 
   1 -11   4       29.13       24.86      3.60 o 
   2 -11   4       46.96       45.90      3.89 o 
   3 -11   4       16.70       16.07      2.95 o 
   4 -11   4       65.61       71.91      6.17 o 
   5 -11   4      229.48      207.44      5.83 o 
   6 -11   4       99.36       96.97      4.53 o 
   7 -11   4      127.48      141.65      5.59 o 
   8 -11   4      228.31      208.40      8.05 o 
   9 -11   4       63.43       57.99      8.43 o 
  10 -11   4       69.07       69.69      7.45 o 
  -8 -10   4        4.43        0.49      5.53 o 
  -7 -10   4        0.09       -4.54      4.54 o 
  -6 -10   4        9.85       13.80      4.69 o 
  -5 -10   4      110.74      124.57      6.36 o 
  -4 -10   4      319.11      348.80     12.15 o 
  -3 -10   4      107.19       88.60      5.73 o 
  -2 -10   4       38.97       38.08      3.68 o 
  -1 -10   4        3.63        4.62      2.39 o 
   0 -10   4       31.34       29.08      3.03 o 
   1 -10   4      233.31      231.76      5.16 o 
   2 -10   4     1018.84     1039.93     11.59 o 
   3 -10   4      674.89      665.37      9.98 o 
   4 -10   4       61.36       66.90      4.50 o 
   5 -10   4       84.32       82.77      3.59 o 
   6 -10   4      494.51      466.45      9.40 o 
   7 -10   4      314.51      336.05      8.72 o 
   8 -10   4      143.51      159.06      6.52 o 
   9 -10   4      142.81      140.79      9.85 o 
  10 -10   4      186.66      198.60     10.75 o 
  -9  -9   4       41.78       35.66      5.23 o 
  -8  -9   4      155.34      161.74      9.59 o 
  -7  -9   4      481.57      518.78     11.12 o 
  -6  -9   4      907.84      886.29     11.34 o 
  -5  -9   4      184.03      198.90      7.28 o 
  -4  -9   4      358.64      361.95      8.84 o 
  -3  -9   4      163.56      173.18      4.97 o 
  -2  -9   4      450.89      436.87      6.91 o 
  -1  -9   4      490.11      561.25      6.97 o 
   0  -9   4      333.95      278.76      4.37 o 
   1  -9   4      468.41      489.56      6.06 o 
   2  -9   4     1209.39     1199.00     11.21 o 
   3  -9   4      436.29      477.69      7.55 o 
   4  -9   4       84.56       67.26      3.28 o 
   5  -9   4      350.46      426.12      8.38 o 
   6  -9   4       86.74       51.52      3.46 o 
   7  -9   4      231.83      291.79      7.62 o 
   8  -9   4      117.44       97.91      5.59 o 
   9  -9   4        6.57        6.31      4.31 o 
  10  -9   4       17.96       24.90      4.65 o 
  11  -9   4       15.22       10.28      5.68 o 
 -10  -8   4      138.22      135.25      7.84 o 
  -9  -8   4       92.49       90.83      5.60 o 
  -8  -8   4       21.36       30.59      3.94 o 
  -7  -8   4      703.00      721.99     11.09 o 
  -6  -8   4     1231.06     1175.21     14.53 o 
  -5  -8   4      123.12      127.22      3.95 o 
  -4  -8   4      192.76      203.56      4.27 o 
  -3  -8   4      658.96      652.50      9.72 o 
  -2  -8   4       14.50        3.36      1.78 o 
  -1  -8   4      124.21      174.51      3.81 o 
   0  -8   4     1308.61     1216.30     10.37 o 
   1  -8   4      177.53      161.01      3.09 o 
   2  -8   4      114.65      135.29      3.37 o 
   3  -8   4       87.01       67.50      2.51 o 
   4  -8   4       19.39       14.79      2.24 o 
   5  -8   4      353.71      367.64      7.39 o 
   6  -8   4        0.82       -2.33      2.33 o 
   7  -8   4        2.27       -1.44      2.51 o 
   8  -8   4       14.14       11.89      2.95 o 
   9  -8   4        0.29       -1.18      3.49 o 
  10  -8   4      135.56      105.43     11.77 o 
  11  -8   4        0.46        2.54      4.80 o 
  12  -8   4       65.95       51.98      7.32 o 
 -11  -7   4       15.56       21.56      6.78 o 
 -10  -7   4       96.85       98.07      6.97 o 
  -9  -7   4        0.57        2.25      3.41 o 
  -8  -7   4       28.78       40.53      3.90 o 
  -7  -7   4       92.14       66.79      4.15 o 
  -6  -7   4      386.97      428.73      8.38 o 
  -5  -7   4      525.77      495.56      7.37 o 
  -4  -7   4        4.16        0.75      1.75 o 
  -3  -7   4      418.23      454.04      4.98 o 
  -2  -7   4        5.43       12.43      1.75 o 
  -1  -7   4       31.59       16.45      2.03 o 
   0  -7   4      627.85      751.62      7.30 o 
   1  -7   4      319.00      298.53      3.83 o 
   2  -7   4      438.01      347.15      4.03 o 
   3  -7   4      407.02      423.71      5.01 o 
   4  -7   4      311.36      333.25      4.70 o 
   5  -7   4      144.64      132.23      4.36 o 
   6  -7   4      105.80       92.20      4.57 o 
   7  -7   4        3.87        5.36      2.69 o 
   8  -7   4       46.04       34.73      3.40 o 
   9  -7   4       42.23       53.31      4.31 o 
  10  -7   4      623.59      679.08     14.19 o 
  11  -7   4      236.58      280.45     15.42 o 
  12  -7   4      209.86      211.75     11.41 o 
 -12  -6   4       15.91       13.50      7.68 o 
 -11  -6   4       64.39       64.60     12.27 o 
 -10  -6   4      116.67      115.58      8.97 o 
  -9  -6   4       29.04       32.69      4.74 o 
  -8  -6   4      224.03      211.04      5.87 o 
  -7  -6   4     1695.66     1760.41     18.03 o 
  -6  -6   4       52.55       48.86      3.10 o 
  -5  -6   4      128.39      156.87      3.94 o 
  -4  -6   4      124.37      141.05      3.25 o 
  -3  -6   4      236.88      221.91      3.42 o 
  -2  -6   4        5.16        1.13      1.07 o 
  -1  -6   4     3220.18     3075.60     21.15 o 
   0  -6   4     2800.64     3163.90     20.91 o 
   1  -6   4     9087.83     9115.85     65.57 o 
   2  -6   4     3141.17     3059.57     21.94 o 
   3  -6   4       10.76        5.33      1.40 o 
   4  -6   4      809.22      885.59      8.99 o 
   5  -6   4     2450.94     2534.55     23.12 o 
   6  -6   4     1532.93     1442.73     15.16 o 
   7  -6   4      717.78      713.47     10.26 o 
   8  -6   4       15.45       25.37      2.94 o 
   9  -6   4      280.91      263.33      6.85 o 
  10  -6   4      170.64      217.26      7.59 o 
  11  -6   4       43.10       33.97      6.51 o 
  12  -6   4      264.27      304.50     12.12 o 
 -12  -5   4        1.11        5.17      7.57 o 
 -11  -5   4      103.32      123.20      7.89 o 
 -10  -5   4      511.78      460.20     11.35 o 
  -9  -5   4       83.79      102.85      7.02 o 
  -8  -5   4      579.02      576.53      9.15 o 
  -7  -5   4     1047.34     1033.62     10.93 o 
  -6  -5   4      686.77      606.82      8.22 o 
  -5  -5   4      279.81      290.02      4.82 o 
  -4  -5   4     1384.69     1442.80     11.60 o 
  -3  -5   4     2252.44     2371.34     16.81 o 
  -2  -5   4      597.87      507.25      4.84 o 
  -1  -5   4     1271.04     1092.33      8.49 o 
   0  -5   4      346.58      400.18      4.18 o 
   1  -5   4     1220.87     1110.73      8.73 o 
   2  -5   4     2217.11     2232.47     16.54 o 
   3  -5   4      420.78      413.80      5.19 o 
   4  -5   4      397.34      414.48      5.75 o 
   5  -5   4      645.02      705.60      8.80 o 
   6  -5   4      320.58      284.27      5.75 o 
   7  -5   4      489.92      559.68      8.01 o 
   8  -5   4      299.20      271.06      6.17 o 
   9  -5   4      125.25      130.23      5.24 o 
  10  -5   4       11.56       17.35      3.90 o 
  11  -5   4      105.50      114.01      9.44 o 
  12  -5   4       22.40       30.52      5.94 o 
 -12  -4   4       11.65        8.83      7.44 o 
 -11  -4   4      154.04      170.28     12.72 o 
 -10  -4   4       44.86       36.15      6.47 o 
  -9  -4   4      454.44      464.89      9.68 o 
  -8  -4   4      441.25      442.05      8.21 o 
  -7  -4   4      151.60      141.29      4.02 o 
  -6  -4   4      352.19      355.26      4.72 o 
  -5  -4   4      224.26      188.32      3.54 o 
  -4  -4   4      997.14     1057.78      8.42 o 
  -3  -4   4       29.23       36.84      1.58 o 
  -2  -4   4     4473.56     4420.69     24.81 o 
  -1  -4   4     2632.16     2694.16     17.27 o 
   0  -4   4        1.94        5.22      1.07 o 
   1  -4   4      622.74      693.23      5.46 o 
   2  -4   4      121.60      132.28      2.48 o 
   3  -4   4      638.50      714.34      7.07 o 
   4  -4   4      148.95      205.30      3.64 o 
   5  -4   4      517.77      527.80      5.82 o 
   6  -4   4       55.42       53.58      3.08 o 
   7  -4   4      581.85      566.93      8.10 o 
   8  -4   4      212.28      197.50      5.49 o 
   9  -4   4      263.77      301.70      8.17 o 
  10  -4   4      184.33      186.51      8.05 o 
  11  -4   4       43.47       48.06      6.05 o 
  12  -4   4      102.32      118.36      8.06 o 
 -13  -3   4       24.47       16.52      7.01 o 
 -12  -3   4      116.92      115.09     10.41 o 
 -11  -3   4        7.20        9.73      6.27 o 
 -10  -3   4       77.48       75.72      7.26 o 
  -9  -3   4      235.47      220.52      8.90 o 
  -8  -3   4        1.45       -1.22      2.40 o 
  -7  -3   4      275.23      246.15      6.00 o 
  -6  -3   4       51.76       45.46      2.49 o 
  -5  -3   4        4.23        3.90      1.26 o 
  -4  -3   4      437.27      407.26      4.07 o 
  -3  -3   4      214.27      238.14      2.92 o 
  -2  -3   4     1457.51     1583.24     10.16 o 
  -1  -3   4      603.06      653.95      5.36 o 
   0  -3   4     3795.09     3435.17     21.33 o 
   1  -3   4     5170.43     5404.20     42.50 o 
   2  -3   4     1326.37     1288.21      9.49 o 
   3  -3   4        2.30        2.48      1.20 o 
   4  -3   4     1604.40     1746.60     12.58 o 
   5  -3   4      217.86      144.46      2.84 o 
   6  -3   4      105.71      138.28      3.55 o 
   7  -3   4      601.13      666.52      7.72 o 
   8  -3   4     1975.20     1901.50     24.76 o 
   9  -3   4     2613.67     2712.56     30.55 o 
  10  -3   4      433.54      373.00     11.25 o 
  11  -3   4      481.27      556.74     14.06 o 
  12  -3   4      373.13      379.27     12.52 o 
 -13  -2   4        7.83        0.44      6.09 o 
 -12  -2   4        1.70       -0.89      5.32 o 
 -11  -2   4       99.53       77.28      8.43 o 
 -10  -2   4       10.08        4.48      3.09 o 
  -9  -2   4       97.28      126.04      4.58 o 
  -8  -2   4       22.39        8.19      2.15 o 
  -7  -2   4       47.69       86.06      2.81 o 
  -6  -2   4        2.60        0.69      1.36 o 
  -5  -2   4       60.08       74.53      2.27 o 
  -4  -2   4     1005.48      834.27      6.56 o 
  -3  -2   4     3823.21     3917.63     24.03 o 
  -2  -2   4    12999.95    14007.10     81.81 o 
  -1  -2   4     2997.35     2779.72     16.32 o 
   0  -2   4      324.09      435.65      4.67 o 
   1  -2   4     1451.81     1405.42      9.70 o 
   2  -2   4       15.94       25.78      1.34 o 
   3  -2   4     5282.49     5669.95     35.21 o 
   4  -2   4      557.43      515.84      5.31 o 
   5  -2   4     2259.55     2035.33     13.79 o 
   6  -2   4      373.23      369.29      4.89 o 
   7  -2   4      406.91      439.12      6.47 o 
   8  -2   4      121.74      133.27      4.39 o 
   9  -2   4      270.51      271.72      6.79 o 
  10  -2   4     1051.91     1055.79     15.86 o 
  11  -2   4      236.24      240.67      9.98 o 
  12  -2   4        7.39        6.38      5.70 o 
 -13  -1   4        6.61        8.94      6.02 o 
 -12  -1   4      397.57      418.29     13.93 o 
 -11  -1   4      283.20      270.00     10.92 o 
 -10  -1   4      329.10      368.11      9.63 o 
  -9  -1   4      521.58      495.43      9.72 o 
  -8  -1   4       78.43       57.46      3.04 o 
  -7  -1   4      370.52      372.81      4.54 o 
  -6  -1   4     2782.59     2921.86     19.86 o 
  -5  -1   4       60.19       60.37      1.87 o 
  -4  -1   4      387.57      240.11      3.24 o 
  -3  -1   4     5058.63     5293.94     32.15 o 
  -2  -1   4     4174.68     4303.87     25.41 o 
  -1  -1   4      152.07      105.67      1.49 o 
   0  -1   4     6058.48     6135.04     36.53 o 
   1  -1   4      354.22      442.19      4.12 o 
   2  -1   4     1856.90     1853.39     12.36 o 
   3  -1   4     1492.08     1477.78     11.04 o 
   4  -1   4     1155.38     1326.44      9.78 o 
   5  -1   4     1077.80     1106.82      8.92 o 
   6  -1   4      370.23      346.88      4.70 o 
   7  -1   4      277.28      308.35      4.82 o 
   8  -1   4      251.95      264.87      6.22 o 
   9  -1   4       15.03       14.79      3.80 o 
  10  -1   4        2.93        9.64      4.24 o 
  11  -1   4        0.39       -0.60      3.86 o 
  12  -1   4       72.89       80.71      7.78 o 
 -14   0   4       22.67       34.81      6.54 o 
 -13   0   4      132.44      121.14      7.99 o 
 -12   0   4       36.89       42.02      6.50 o 
 -11   0   4       49.26       60.21      5.25 o 
 -10   0   4      669.72      683.55     12.67 o 
  -9   0   4      454.40      449.49      8.13 o 
  -8   0   4     1077.58     1101.28     10.31 o 
  -7   0   4      106.25       82.14      2.54 o 
  -6   0   4       25.97       38.69      1.67 o 
  -5   0   4      350.84      320.35      3.43 o 
  -4   0   4     7224.11     7394.28     45.68 o 
  -3   0   4     1160.75     1270.27      8.84 o 
  -2   0   4      313.54      346.07      3.13 o 
  -1   0   4      389.77      411.87      3.41 o 
   0   0   4       43.36       72.80      1.44 o 
   1   0   4     1202.62     1391.13     10.04 o 
   2   0   4     3507.92     3745.53     22.88 o 
   3   0   4        5.76        2.64      1.04 o 
   4   0   4       15.18       17.95      1.42 o 
   5   0   4      546.75      600.16      6.06 o 
   6   0   4       22.16       28.93      2.00 o 
   7   0   4       57.18       67.50      3.53 o 
   8   0   4      815.95      759.15     12.65 o 
   9   0   4      267.85      297.71      8.94 o 
  10   0   4       49.47       42.51      5.26 o 
  11   0   4      132.28      135.91      7.28 o 
  12   0   4        3.69        6.81      4.91 o 
 -14   1   4        8.73        7.70      5.50 o 
 -13   1   4       94.05       87.71      7.02 o 
 -12   1   4        4.33        6.17      4.50 o 
 -11   1   4       19.65       15.96      3.96 o 
 -10   1   4       43.14       20.17      3.46 o 
  -9   1   4       24.51       25.39      2.69 o 
  -8   1   4       17.16       31.40      2.04 o 
  -7   1   4        7.78       -0.55      1.24 o 
  -6   1   4      304.09      381.62      4.48 o 
  -5   1   4      127.70       94.93      2.03 o 
  -4   1   4       26.60       34.73      1.28 o 
  -3   1   4     1019.54     1044.31      8.17 o 
  -2   1   4     1439.62     1388.62      9.22 o 
  -1   1   4       29.44       45.73      1.22 o 
   0   1   4       67.17      128.14      1.98 o 
   1   1   4      457.00      627.09      4.41 o 
   2   1   4     4816.56     4752.30     25.66 o 
   3   1   4      569.75      551.24      4.75 o 
   4   1   4     1703.20     1442.53     10.52 o 
   5   1   4     1226.76     1205.28     10.59 o 
   6   1   4     1387.12     1465.36     15.19 o 
   7   1   4       52.96       47.39      3.79 o 
   8   1   4      133.48      113.59      6.79 o 
   9   1   4      293.08      325.94     10.78 o 
  10   1   4      457.35      452.14     11.49 o 
  11   1   4       16.25        1.83      4.68 o 
  12   1   4       27.38       32.48      7.84 o 
 -14   2   4        7.40        8.50      5.37 o 
 -13   2   4       92.43       69.15      6.38 o 
 -12   2   4      104.59      149.83      6.54 o 
 -11   2   4       65.24       78.45      4.19 o 
 -10   2   4      117.78      114.20      4.32 o 
  -9   2   4      329.09      306.80      5.76 o 
  -8   2   4      480.20      463.27      5.78 o 
  -7   2   4      941.77      936.01      7.27 o 
  -6   2   4      709.83      698.05      6.30 o 
  -5   2   4     1587.94     1427.06     11.65 o 
  -4   2   4     2880.97     3087.60     22.50 o 
  -3   2   4      766.86      686.29      5.95 o 
  -2   2   4       10.11        6.81      1.02 o 
  -1   2   4     1358.73     1280.00      8.47 o 
   0   2   4       44.44       61.97      1.33 o 
   1   2   4     4515.30     4722.70     29.07 o 
   2   2   4     9016.10     9111.77     46.20 o 
   3   2   4        8.09        6.90      1.07 o 
   4   2   4     1225.76     1114.60      8.68 o 
   5   2   4     1783.27     1721.11     13.39 o 
   6   2   4      242.10      296.70      6.44 o 
   7   2   4      361.63      315.90      7.80 o 
   8   2   4      908.04      976.33     18.44 o 
   9   2   4      150.67      126.62     11.25 o 
  10   2   4      211.97      215.00     16.63 o 
  11   2   4        0.76        3.17      6.28 o 
  12   2   4        7.94        1.83      6.59 o 
 -14   3   4        2.11       -4.60      4.60 o 
 -13   3   4       62.27       72.18      7.65 o 
 -12   3   4        3.91        4.18      3.60 o 
 -11   3   4      262.53      222.98      5.71 o 
 -10   3   4      172.86      196.29      4.75 o 
  -9   3   4      156.67      169.09      4.22 o 
  -8   3   4      649.81      669.80      7.35 o 
  -7   3   4      673.73      599.00      6.33 o 
  -6   3   4     1838.10     2010.37     17.31 o 
  -5   3   4     1388.28     1212.52     11.66 o 
  -4   3   4     1915.14     2047.13     17.52 o 
  -3   3   4     1266.35     1155.30      9.71 o 
  -2   3   4       39.28       69.55      1.54 o 
  -1   3   4      330.07      501.95      4.18 o 
   0   3   4     1001.21     1108.06      7.22 o 
   1   3   4     1253.44     1186.98      9.38 o 
   2   3   4      723.27      748.15      6.17 o 
   3   3   4      218.90      207.72      2.76 o 
   4   3   4      969.43      896.04      7.31 o 
   5   3   4        2.05        0.16      1.51 o 
   6   3   4      124.64      104.46      4.91 o 
   7   3   4        0.84        0.46      3.64 o 
   8   3   4       13.41        6.14      4.29 o 
   9   3   4        2.74       -4.67      4.84 o 
  10   3   4        1.35       -1.96      5.20 o 
  11   3   4      155.35      170.91     13.21 o 
 -13   4   4       92.01      104.13      5.45 o 
 -12   4   4      147.64      143.07      5.37 o 
 -11   4   4      213.60      231.06      5.30 o 
 -10   4   4      154.06      135.55      3.81 o 
  -9   4   4      305.16      357.41      6.64 o 
  -8   4   4       20.09       28.09      2.26 o 
  -7   4   4      238.19      283.09      4.92 o 
  -6   4   4      456.78      428.65      6.64 o 
  -5   4   4      484.00      554.92     10.34 o 
  -4   4   4       18.00        3.55      1.40 o 
  -3   4   4      137.02       91.49      3.59 o 
  -2   4   4      166.25      208.65      3.10 o 
  -1   4   4       18.10       18.70      1.09 o 
   0   4   4      728.18      650.98      5.35 o 
   1   4   4        0.51       -1.09      1.09 o 
   2   4   4       25.99        8.06      1.40 o 
   3   4   4      401.51      422.59      5.13 o 
   4   4   4       86.63       75.93      2.09 o 
   5   4   4      761.28      799.25      8.99 o 
   6   4   4      209.34      184.95      6.81 o 
   7   4   4      436.93      401.19      8.64 o 
   8   4   4       62.29       78.20      5.09 o 
   9   4   4      520.75      500.71     17.39 o 
  10   4   4       59.87       42.76      9.21 o 
  11   4   4       15.83        1.52      7.84 o 
 -13   5   4       17.17        8.80      4.35 o 
 -12   5   4       93.75       83.44      4.19 o 
 -11   5   4      108.26      110.67      5.59 o 
 -10   5   4       45.20       56.95      3.87 o 
  -9   5   4      444.24      400.97      7.79 o 
  -8   5   4       91.32      102.58      3.73 o 
  -7   5   4      444.40      432.79      6.69 o 
  -6   5   4      159.71      115.38      6.67 o 
  -5   5   4      959.79      988.12     15.58 o 
  -4   5   4     1036.53     1050.99     25.62 o 
  -3   5   4      454.51      479.66     11.53 o 
  -2   5   4     1107.99     1098.88     10.42 o 
  -1   5   4      828.60      823.93      6.37 o 
   0   5   4      649.37      783.74      6.44 o 
   1   5   4     2999.37     2685.06     18.04 o 
   2   5   4      299.10      316.99      4.38 o 
   3   5   4       48.30       69.16      2.55 o 
   4   5   4      692.38      715.12      7.37 o 
   5   5   4       24.54       44.33      2.72 o 
   6   5   4        7.49        8.72      2.39 o 
   7   5   4     1003.83      958.02     12.23 o 
   8   5   4      646.75      613.89     18.10 o 
   9   5   4      420.82      400.60     10.09 o 
  10   5   4      129.30      147.40      7.44 o 
 -13   6   4        1.41       -2.39      4.62 o 
 -12   6   4       21.12       31.76      4.30 o 
 -11   6   4      302.83      280.41     17.40 o 
 -10   6   4      127.72      135.62      9.85 o 
  -9   6   4      272.11      323.75      7.58 o 
  -8   6   4      277.31      268.96      9.04 o 
  -7   6   4       33.39       36.25      3.42 o 
  -6   6   4        8.94        2.74      2.33 o 
  -5   6   4       16.57       19.67      2.92 o 
  -4   6   4      503.14      437.77      8.45 o 
  -3   6   4       94.93      142.18      5.20 o 
  -2   6   4      821.28      574.29      5.90 o 
  -1   6   4     1699.73     1991.26     12.55 o 
   0   6   4     2814.44     2689.55     17.65 o 
   1   6   4     1568.22     1635.73     12.19 o 
   2   6   4      265.91      265.30      4.45 o 
   3   6   4      530.64      501.39      6.35 o 
   4   6   4      255.01      280.15      5.41 o 
   5   6   4       57.70       65.35      3.84 o 
   6   6   4        8.33        9.19      4.38 o 
   7   6   4       54.35       61.38      4.76 o 
   8   6   4       12.81       23.49      4.73 o 
   9   6   4        7.08       10.03      5.42 o 
  10   6   4       85.91       99.00      8.08 o 
 -13   7   4      127.99      143.86      6.81 o 
 -12   7   4      135.28      140.67      5.67 o 
 -11   7   4      297.37      261.96     12.90 o 
 -10   7   4      287.77      286.02     10.11 o 
  -9   7   4      519.79      557.75     11.58 o 
  -8   7   4      523.10      528.74     14.60 o 
  -7   7   4      899.44      737.78     17.02 o 
  -6   7   4      956.88     1180.18     22.67 o 
  -5   7   4      431.04      319.11      8.71 o 
  -4   7   4        5.72        3.69      3.47 o 
  -3   7   4       16.29       45.15      2.14 o 
  -2   7   4      697.15      739.17      7.81 o 
  -1   7   4      726.86      717.69      6.17 o 
   0   7   4      708.59      758.25      9.02 o 
   1   7   4      582.19      579.68      6.81 o 
   2   7   4       30.25       21.88      2.31 o 
   3   7   4        6.16        6.13      2.12 o 
   4   7   4       24.05       18.51      2.99 o 
   5   7   4      166.97      168.72      6.50 o 
   6   7   4        3.40       -3.38      4.38 o 
   7   7   4       54.54       45.26      6.40 o 
   8   7   4        8.66       -4.94      4.94 o 
   9   7   4        0.07       -9.80     11.27 o 
 -12   8   4      356.40      382.26     16.41 o 
 -11   8   4       59.25       56.14      7.43 o 
 -10   8   4       26.97       21.01      7.71 o 
  -9   8   4      364.49      405.27     30.26 o 
  -8   8   4      363.34      351.27     26.70 o 
  -7   8   4      150.97      170.80     37.38 o 
  -6   8   4       33.91       37.24      6.18 o 
  -5   8   4       27.26       31.70      4.15 o 
  -4   8   4      218.82      186.09      6.42 o 
  -3   8   4       51.65       66.38      3.63 o 
  -2   8   4      216.33      206.23      6.27 o 
  -1   8   4      247.66      207.94      5.52 o 
   0   8   4       88.65       78.08      3.61 o 
   1   8   4        4.05        4.41      2.10 o 
   2   8   4      249.51      234.63      5.29 o 
   3   8   4      331.19      359.80      7.45 o 
   4   8   4      422.48      420.52     10.77 o 
   5   8   4        2.46        1.65      5.41 o 
   6   8   4      261.02      228.15     13.40 o 
   7   8   4      174.69      161.17     10.47 o 
   8   8   4        8.67        8.45      7.38 o 
 -11   9   4       26.61       13.02      8.31 o 
 -10   9   4        2.36      -12.46     12.46 o 
  -9   9   4       44.43       51.03     17.21 o 
  -5   9   4       75.86       89.05      9.79 o 
  -4   9   4      345.54      404.66     13.84 o 
  -3   9   4      148.39      102.82      6.40 o 
  -2   9   4      237.03      277.60      6.08 o 
  -1   9   4      748.20      795.27     13.62 o 
   0   9   4      167.47      171.76      5.70 o 
   1   9   4       48.94       68.92      4.64 o 
   2   9   4       17.45       45.33      3.56 o 
   3   9   4       70.67       65.06      4.86 o 
   4   9   4       72.78       73.56      7.38 o 
   5   9   4      203.94      196.83     12.38 o 
   6   9   4      663.61      713.93     32.63 o 
   7   9   4      274.19      254.50     15.66 o 
 -11  10   4       31.91       24.33      6.53 o 
  -5  10   4      358.03      337.29     11.15 o 
  -4  10   4      347.29      311.55     12.21 o 
  -3  10   4      700.20      761.01     17.68 o 
  -2  10   4      483.47      459.90     10.67 o 
  -1  10   4      510.79      572.36     11.73 o 
   0  10   4      469.36      379.88      9.83 o 
   1  10   4       78.52      101.60      5.92 o 
   2  10   4       83.16       84.20      5.98 o 
   3  10   4      101.99      129.06      9.97 o 
   4  10   4      138.91      115.29     23.14 o 
   5  10   4      120.99      133.51     14.24 o 
   6  10   4      111.51      100.77     11.39 o 
  -5  11   4      133.75      123.31      8.01 o 
  -4  11   4      309.02      317.30     23.73 o 
  -3  11   4      393.04      353.99     13.06 o 
  -2  11   4      439.45      416.50     12.32 o 
  -1  11   4      219.51      219.32     15.19 o 
   0  11   4        5.72        3.19      5.96 o 
   1  11   4        8.06       10.19      5.48 o 
   2  11   4        1.00       -8.31      8.90 o 
   3  11   4       16.13        6.53      9.79 o 
   4  11   4       48.34       41.75      8.54 o 
   5  11   4       42.91       54.06     10.09 o 
  -5  12   4       10.75        8.72      4.37 o 
  -4  12   4       14.70       12.61      5.72 o 
  -3  12   4        1.27        3.65      3.65 o 
  -2  12   4      105.44      112.74      7.45 o 
  -1  12   4       24.11       28.33      5.35 o 
   0  12   4       24.76       27.59      5.83 o 
   1  12   4        0.68       -0.59      6.13 o 
   2  12   4       78.16       78.92     16.02 o 
   3  12   4       67.82       83.07     17.21 o 
  -5  13   4      107.09      110.96      8.90 o 
  -4  13   4       99.13      100.72     10.66 o 
  -3  13   4       25.72       25.46      5.10 o 
  -2  13   4       23.72       16.77      5.19 o 
  -1  13   4      124.77      123.56      8.70 o 
   0  13   4      107.01      105.40     11.57 o 
  -2 -14   5       17.77       21.45      6.91 o 
  -1 -14   5        0.97        4.75      6.99 o 
   0 -14   5       35.60       19.42      9.38 o 
   1 -14   5       42.47       57.89      9.97 o 
   2 -14   5       41.27       40.74      9.20 o 
   3 -14   5       59.22       66.67      6.48 o 
   4 -14   5       59.00       58.01      5.96 o 
   5 -14   5       51.52       57.06      5.12 o 
  -4 -13   5       88.44       88.61     10.96 o 
  -3 -13   5       29.50       29.28      7.32 o 
  -2 -13   5       53.26       58.49      7.76 o 
  -1 -13   5      111.02      118.90      8.16 o 
   0 -13   5       47.41       54.35      6.31 o 
   1 -13   5       94.37       94.62     11.96 o 
   2 -13   5      133.58      139.47      7.31 o 
   3 -13   5      123.15      131.65      6.57 o 
   4 -13   5      152.89      152.69      6.87 o 
   5 -13   5      185.42      159.50      7.24 o 
   6 -13   5      159.14      175.20     11.67 o 
   7 -13   5       81.42       85.53      7.38 o 
  -6 -12   5       62.50       52.88      8.63 o 
  -5 -12   5      271.86      277.92     13.39 o 
  -4 -12   5      312.27      310.95     13.17 o 
  -3 -12   5       80.92      103.15     10.19 o 
  -2 -12   5      156.43      163.36     12.78 o 
  -1 -12   5      355.74      376.17     13.35 o 
   0 -12   5       92.68       74.04      5.15 o 
   1 -12   5       98.43      132.21      6.44 o 
   2 -12   5      242.17      224.25      7.86 o 
   3 -12   5       55.73       49.36      5.52 o 
   4 -12   5        9.65        2.96      3.80 o 
   5 -12   5       24.65       19.86      3.84 o 
   6 -12   5       93.26      103.11      7.85 o 
   7 -12   5      101.17       85.29      5.82 o 
   8 -12   5       64.33       52.70      6.34 o 
  -7 -11   5        0.83       -0.56      5.83 o 
  -6 -11   5      128.51      118.35     13.53 o 
  -5 -11   5      151.91      163.75     10.02 o 
  -4 -11   5       72.34       73.96      6.91 o 
  -3 -11   5       20.97       33.54      5.64 o 
  -2 -11   5      133.91      108.07      6.62 o 
  -1 -11   5      198.95      214.48      7.18 o 
   0 -11   5       40.43       33.16      3.65 o 
   1 -11   5       10.93       28.75      3.40 o 
   2 -11   5       83.86       51.56      3.61 o 
   3 -11   5      118.18      143.05      5.74 o 
   4 -11   5       12.05       14.95      3.69 o 
   5 -11   5      139.38      137.39      6.02 o 
   6 -11   5       99.55      101.95      5.53 o 
   7 -11   5       62.16       52.82      5.02 o 
   8 -11   5       98.86      104.77      6.14 o 
   9 -11   5       21.16       10.03      4.80 o 
  -8 -10   5        8.84       -4.86      5.03 o 
  -7 -10   5        0.41       -2.66      6.38 o 
  -6 -10   5       17.09       14.70      5.04 o 
  -5 -10   5       92.20      103.59      6.06 o 
  -4 -10   5      206.47      198.46      7.47 o 
  -3 -10   5      213.07      191.21      6.86 o 
  -2 -10   5      281.51      308.89      9.21 o 
  -1 -10   5        7.36        4.09      2.56 o 
   0 -10   5        5.18        4.24      2.46 o 
   1 -10   5       23.56       28.48      3.18 o 
   2 -10   5       72.65       73.69      3.73 o 
   3 -10   5      120.46      123.94      4.16 o 
   4 -10   5       57.07       40.36      3.51 o 
   5 -10   5      164.97      209.03      5.95 o 
   6 -10   5      622.64      611.00     12.52 o 
   7 -10   5      408.01      406.34     12.16 o 
   8 -10   5      174.93      158.30      8.11 o 
   9 -10   5      148.29      166.18      8.48 o 
  10 -10   5      117.71      103.93      8.22 o 
  -9  -9   5        2.86        0.10      4.22 o 
  -8  -9   5        1.34        1.29      3.97 o 
  -7  -9   5      184.39      175.03      6.14 o 
  -6  -9   5      366.16      358.56      7.88 o 
  -5  -9   5      476.20      580.89      9.73 o 
  -4  -9   5        8.12        2.71      2.89 o 
  -3  -9   5        1.70        4.50      2.69 o 
  -2  -9   5     1596.22     1656.21     17.07 o 
  -1  -9   5      743.39      703.41      8.63 o 
   0  -9   5      133.09      151.27      3.71 o 
   1  -9   5      837.27      847.71     10.66 o 
   2  -9   5      899.94      902.91     12.50 o 
   3  -9   5      187.52      178.30      4.25 o 
   4  -9   5      348.55      368.08      6.43 o 
   5  -9   5      224.09      241.13      6.56 o 
   6  -9   5      373.31      344.28     11.27 o 
   7  -9   5     1070.58     1128.26     18.44 o 
   8  -9   5      121.36       98.88      6.94 o 
   9  -9   5        6.86       15.94      5.21 o 
  10  -9   5       51.28       41.10      6.14 o 
  11  -9   5       30.39       27.93      8.11 o 
 -10  -8   5       40.87       43.98      6.25 o 
  -9  -8   5        6.30        6.68      4.02 o 
  -8  -8   5        3.11        0.72      3.42 o 
  -7  -8   5      196.31      186.75      6.15 o 
  -6  -8   5      479.32      504.41      9.02 o 
  -5  -8   5      898.15      917.43     12.42 o 
  -4  -8   5      272.27      207.45      6.06 o 
  -3  -8   5      368.80      396.74      5.72 o 
  -2  -8   5       61.89       66.79      2.79 o 
  -1  -8   5      102.20       83.31      2.86 o 
   0  -8   5      272.23      267.87      4.62 o 
   1  -8   5       93.94      110.14      2.96 o 
   2  -8   5       63.40       60.72      2.49 o 
   3  -8   5      206.17      165.21      3.57 o 
   4  -8   5      321.36      426.97      7.00 o 
   5  -8   5      140.42       99.48      4.14 o 
   6  -8   5      103.24      121.90      5.01 o 
   7  -8   5      100.33      100.86      4.93 o 
   8  -8   5        0.82       -0.19      3.57 o 
   9  -8   5       35.00       39.03      4.70 o 
  10  -8   5        1.43       10.49      5.80 o 
  11  -8   5       24.60       15.31      6.44 o 
 -11  -7   5       14.72       15.57      6.84 o 
 -10  -7   5      140.28      134.25      7.76 o 
  -9  -7   5       47.34       56.92      4.34 o 
  -8  -7   5       89.74      114.33      6.25 o 
  -7  -7   5      436.95      404.08      7.78 o 
  -6  -7   5       52.31       57.82      3.81 o 
  -5  -7   5       92.92      105.04      3.84 o 
  -4  -7   5      160.70      193.73      4.12 o 
  -3  -7   5       65.56       41.51      2.30 o 
  -2  -7   5       85.38      126.34      2.75 o 
  -1  -7   5      432.73      386.24      4.85 o 
   0  -7   5       57.12       68.53      2.28 o 
   1  -7   5      207.07      178.12      3.67 o 
   2  -7   5      335.64      414.22      5.61 o 
   3  -7   5      687.80      727.03      7.50 o 
   4  -7   5       62.36       51.68      2.85 o 
   5  -7   5      822.42      839.09     10.58 o 
   6  -7   5      163.68      182.94      5.46 o 
   7  -7   5       34.04       46.88      3.93 o 
   8  -7   5        1.66        8.07      3.41 o 
   9  -7   5       87.94       84.36      5.22 o 
  10  -7   5      166.70      169.23      8.94 o 
  11  -7   5       35.95       30.14      6.47 o 
 -11  -6   5        3.18       -0.81      5.20 o 
 -10  -6   5        0.46        2.65      4.60 o 
  -9  -6   5      208.44      214.68      7.57 o 
  -8  -6   5       20.49       18.95      3.31 o 
  -7  -6   5       13.10        5.92      2.97 o 
  -6  -6   5      165.75      170.67      6.42 o 
  -5  -6   5       79.11       72.94      3.42 o 
  -4  -6   5      218.74      251.53      4.25 o 
  -3  -6   5      464.94      503.34      5.65 o 
  -2  -6   5       72.64       59.25      1.99 o 
  -1  -6   5      342.03      330.83      4.19 o 
   0  -6   5      310.90      251.01      4.77 o 
   1  -6   5     2527.52     2462.72     17.01 o 
   2  -6   5      220.92      250.39      3.78 o 
   3  -6   5     1990.93     2011.70     16.58 o 
   4  -6   5      701.88      682.95      8.17 o 
   5  -6   5      552.27      549.61      9.26 o 
   6  -6   5      547.71      600.54     10.54 o 
   7  -6   5     1080.40      985.22     13.05 o 
   8  -6   5       52.32       41.23      4.17 o 
   9  -6   5       88.28      103.91      5.41 o 
  10  -6   5      285.93      280.34     11.01 o 
  11  -6   5      526.14      510.72     14.97 o 
  12  -6   5      280.05      309.20     16.53 o 
 -12  -5   5       23.77       20.47      8.20 o 
 -11  -5   5        2.52       -3.75      5.61 o 
 -10  -5   5      131.68      143.68      9.38 o 
  -9  -5   5      147.35      149.17      6.40 o 
  -8  -5   5      408.68      409.68      8.58 o 
  -7  -5   5      326.67      325.48      6.14 o 
  -6  -5   5      492.34      494.29      8.82 o 
  -5  -5   5       19.97       27.33      2.23 o 
  -4  -5   5      279.99      213.46      3.98 o 
  -3  -5   5       98.59      107.64      2.49 o 
  -2  -5   5      689.25      686.46      6.21 o 
  -1  -5   5      200.35      208.46      3.30 o 
   0  -5   5       22.91       11.07      1.37 o 
   1  -5   5       88.94       72.67      2.92 o 
   2  -5   5      847.96      846.70      7.26 o 
   3  -5   5      883.13      787.89      7.29 o 
   4  -5   5     1757.25     1707.89     16.92 o 
   5  -5   5     1950.91     1961.79     26.08 o 
   6  -5   5      426.87      438.57      7.14 o 
   7  -5   5       22.46       26.06      3.17 o 
   8  -5   5        7.07        7.93      3.41 o 
   9  -5   5       65.24       75.01      6.09 o 
  10  -5   5        1.14        8.68      4.59 o 
  11  -5   5      254.67      277.97     12.19 o 
  12  -5   5        7.97        1.07      6.07 o 
 -12  -4   5       51.00       49.99      9.35 o 
 -11  -4   5       94.39       75.77      8.99 o 
 -10  -4   5       12.33       25.73      5.98 o 
  -9  -4   5      222.10      230.07      7.91 o 
  -8  -4   5     1211.24     1261.83     16.24 o 
  -7  -4   5      723.98      682.36      9.40 o 
  -6  -4   5      381.54      427.31      5.40 o 
  -5  -4   5      473.32      468.52      5.71 o 
  -4  -4   5      408.94      353.56      4.35 o 
  -3  -4   5     1581.90     1568.18     10.11 o 
  -2  -4   5     1547.67     1634.89     10.90 o 
  -1  -4   5     2468.50     2543.13     17.15 o 
   0  -4   5      437.71      383.81      4.04 o 
   1  -4   5      940.06      801.58      7.19 o 
   2  -4   5      362.40      366.67      4.14 o 
   3  -4   5       14.17        8.93      1.44 o 
   4  -4   5      249.94      280.08      4.04 o 
   5  -4   5       25.93       42.60      2.48 o 
   6  -4   5      225.48      213.65      4.74 o 
   7  -4   5      201.77      246.93      5.48 o 
   8  -4   5      160.54      128.21      5.12 o 
   9  -4   5       64.73       58.24      5.78 o 
  10  -4   5      192.07      169.64      8.14 o 
  11  -4   5      144.81      180.45      8.96 o 
  12  -4   5       71.17       63.49      8.54 o 
 -13  -3   5       36.53       46.77      8.06 o 
 -12  -3   5      170.59      181.93     11.92 o 
 -11  -3   5      111.58       81.67     16.31 o 
 -10  -3   5      707.20      743.22     17.54 o 
  -9  -3   5      572.09      649.63     14.68 o 
  -8  -3   5       25.44       18.93      2.90 o 
  -7  -3   5       74.42       95.08      3.33 o 
  -6  -3   5      191.81      244.26      4.55 o 
  -5  -3   5      358.60      360.82      4.47 o 
  -4  -3   5      291.08      247.94      3.29 o 
  -3  -3   5      327.47      343.78      3.83 o 
  -2  -3   5     3655.76     4130.02     24.50 o 
  -1  -3   5      742.25      746.85      6.03 o 
   0  -3   5     2528.25     2779.67     16.89 o 
   1  -3   5      207.73      178.35      2.87 o 
   2  -3   5       37.10       80.30      2.33 o 
   3  -3   5       57.44       67.27      1.87 o 
   4  -3   5      368.06      425.39      5.43 o 
   5  -3   5       48.61       80.70      2.98 o 
   6  -3   5      805.48      760.55      7.69 o 
   7  -3   5       26.94       16.28      2.89 o 
   8  -3   5       88.14      112.83      4.10 o 
   9  -3   5      751.46      711.70     12.30 o 
  10  -3   5      210.46      208.97      9.01 o 
  11  -3   5      601.83      659.06     15.70 o 
  12  -3   5       29.95       13.63      5.92 o 
 -13  -2   5       13.90       14.18      6.75 o 
 -12  -2   5       44.77       46.77      7.30 o 
 -11  -2   5       28.80       23.52      8.30 o 
 -10  -2   5      113.35      114.80      8.74 o 
  -9  -2   5        0.05        1.95      2.63 o 
  -8  -2   5       36.09       49.49      2.90 o 
  -7  -2   5       30.63       33.27      2.25 o 
  -6  -2   5      310.12      367.89      4.81 o 
  -5  -2   5        0.78       -1.13      1.24 o 
  -4  -2   5     1863.08     1838.85     12.46 o 
  -3  -2   5      322.15      352.86      3.92 o 
  -2  -2   5      752.89      692.68      5.64 o 
  -1  -2   5     4789.34     4885.70     27.48 o 
   0  -2   5      235.56      281.94      3.05 o 
   1  -2   5     2477.67     2548.77     21.81 o 
   2  -2   5     1556.01     1453.93     11.13 o 
   3  -2   5      591.48      498.74      5.02 o 
   4  -2   5      403.66      399.63      5.63 o 
   5  -2   5      465.07      460.47      5.61 o 
   6  -2   5       77.96       90.50      3.47 o 
   7  -2   5        5.30        2.90      2.53 o 
   8  -2   5      585.49      614.77      9.22 o 
   9  -2   5      700.73      710.32     14.26 o 
  10  -2   5      384.15      360.28      9.64 o 
  11  -2   5      384.39      403.80     14.09 o 
  12  -2   5       39.55       44.45      6.81 o 
 -13  -1   5       68.87       80.25      8.99 o 
 -12  -1   5      290.56      273.78     11.90 o 
 -11  -1   5        9.23        2.71      5.19 o 
 -10  -1   5        7.95       12.91      4.04 o 
  -9  -1   5      552.44      506.93      9.65 o 
  -8  -1   5        2.29        1.93      1.93 o 
  -7  -1   5      120.57      139.31      3.38 o 
  -6  -1   5      853.93      772.83      7.43 o 
  -5  -1   5     1374.55     1317.36     10.49 o 
  -4  -1   5      672.15      721.11      6.34 o 
  -3  -1   5      132.41      122.06      2.46 o 
  -2  -1   5    11375.63    11249.52     63.22 o 
  -1  -1   5      845.97      914.40      6.07 o 
   0  -1   5     1809.81     1705.27     11.59 o 
   1  -1   5      172.66      159.91      2.54 o 
   2  -1   5     7171.46     7247.02     42.21 o 
   3  -1   5     2011.52     2230.81     15.19 o 
   4  -1   5     1322.62     1302.18     10.93 o 
   5  -1   5      334.88      288.19      4.18 o 
   6  -1   5      678.55      754.37      8.03 o 
   7  -1   5      147.06      145.58      4.49 o 
   8  -1   5      173.34      189.31      8.94 o 
   9  -1   5      133.63      135.26      5.54 o 
  10  -1   5       25.87       29.79      4.94 o 
  11  -1   5        1.35       -3.22      4.35 o 
  12  -1   5        3.18       13.12      6.81 o 
 -13   0   5       16.26       10.85      6.17 o 
 -12   0   5      216.59      201.97     12.85 o 
 -11   0   5      623.79      595.77     12.42 o 
 -10   0   5      742.52      835.55     14.43 o 
  -9   0   5      129.80      114.08      4.16 o 
  -8   0   5       60.82       84.06      2.83 o 
  -7   0   5      611.53      639.00      6.96 o 
  -6   0   5       16.12       15.16      1.51 o 
  -5   0   5     3637.12     3522.16     21.84 o 
  -4   0   5     1599.44     1794.33     12.73 o 
  -3   0   5     2861.88     3017.90     19.58 o 
  -2   0   5     1810.90     1666.76     11.19 o 
  -1   0   5     2195.36     2493.09     15.50 o 
   0   0   5      180.14      225.43      2.50 o 
   1   0   5      131.85      129.44      2.44 o 
   2   0   5     2272.77     2398.42     16.90 o 
   3   0   5       60.03       65.86      2.07 o 
   4   0   5     1053.11     1030.65      9.34 o 
   5   0   5        4.27        4.06      1.52 o 
   6   0   5      568.39      615.39      8.25 o 
   7   0   5        1.86       -0.90      2.77 o 
   8   0   5      232.81      238.36      8.10 o 
   9   0   5       23.01       19.63      4.68 o 
  10   0   5       13.23        5.60      4.38 o 
  11   0   5       18.78       10.68      5.66 o 
  12   0   5       35.23       64.53      9.83 o 
 -13   1   5      175.65      178.46      8.74 o 
 -12   1   5      120.92      109.92      6.99 o 
 -11   1   5      317.66      302.21      8.69 o 
 -10   1   5       80.13       87.87      4.21 o 
  -9   1   5       51.09       56.99      3.14 o 
  -8   1   5        1.08        2.02      1.86 o 
  -7   1   5      660.21      661.51      6.53 o 
  -6   1   5      586.41      613.74      6.54 o 
  -5   1   5      101.05       56.86      1.89 o 
  -4   1   5      505.79      654.47      5.56 o 
  -3   1   5     2961.80     3391.47     21.54 o 
  -2   1   5       11.56       24.65      1.28 o 
  -1   1   5       20.83       25.20      1.25 o 
   0   1   5     1417.72     1506.34     10.59 o 
   1   1   5      242.50      234.06      2.83 o 
   2   1   5      271.16      352.06      4.10 o 
   3   1   5     1253.75     1281.07      9.53 o 
   4   1   5      856.55      871.90      7.20 o 
   5   1   5      162.21      135.94      2.96 o 
   6   1   5      500.25      486.93      7.37 o 
   7   1   5      458.06      483.90      9.99 o 
   8   1   5      185.56      198.99      8.69 o 
   9   1   5      305.92      276.88     18.42 o 
  10   1   5      540.45      563.30     13.17 o 
  11   1   5        4.21        1.68      4.73 o 
 -14   2   5      217.56      200.57     13.02 o 
 -13   2   5       20.80       39.31      5.70 o 
 -12   2   5       28.03       21.02      4.90 o 
 -11   2   5      237.21      253.62      6.67 o 
 -10   2   5       31.65       68.24      3.70 o 
  -9   2   5       38.28       73.25      3.65 o 
  -8   2   5       12.03       39.96      2.58 o 
  -7   2   5      534.04      481.63      5.23 o 
  -6   2   5      323.78      314.24      3.51 o 
  -5   2   5      280.86      332.20      4.02 o 
  -4   2   5     1283.55     1366.25     10.90 o 
  -3   2   5      410.70      337.78      4.40 o 
  -2   2   5       67.50       72.75      1.80 o 
  -1   2   5      157.85      281.21      3.33 o 
   0   2   5       62.83       64.24      1.69 o 
   1   2   5     1385.06     1293.71      9.68 o 
   2   2   5     1363.06     1409.12      9.99 o 
   3   2   5     2221.06     2258.00     13.88 o 
   4   2   5       27.58       30.56      1.78 o 
   5   2   5      283.56      270.21      4.83 o 
   6   2   5     1137.44     1230.32     13.26 o 
   7   2   5     1750.81     1733.55     23.58 o 
   8   2   5      382.01      404.01     12.29 o 
   9   2   5      386.63      371.22     12.16 o 
  10   2   5       82.36       96.06      8.30 o 
  11   2   5        8.06        8.13      6.76 o 
 -13   3   5       15.90        6.42      4.04 o 
 -12   3   5       50.98       50.09      5.70 o 
 -11   3   5      166.18      183.83      5.20 o 
 -10   3   5       23.10       23.56      3.13 o 
  -9   3   5      152.69      134.62      4.57 o 
  -8   3   5     1957.58     2049.03     21.05 o 
  -7   3   5      214.09      214.66      4.12 o 
  -6   3   5      342.76      298.36      4.79 o 
  -5   3   5     1550.27     1622.24     14.75 o 
  -4   3   5     2291.29     2388.15     19.92 o 
  -3   3   5     2113.60     1997.41     13.86 o 
  -2   3   5      934.44      932.18      7.89 o 
  -1   3   5       16.47        5.03      1.04 o 
   0   3   5     1256.93     1369.41      9.40 o 
   1   3   5     1541.78     1418.40     10.84 o 
   2   3   5      449.12      417.32      5.23 o 
   3   3   5     1228.60     1232.94      8.96 o 
   4   3   5      489.02      471.29      4.99 o 
   5   3   5      277.33      337.05      4.99 o 
   6   3   5      438.55      404.30      7.89 o 
   7   3   5       25.36       20.51      3.74 o 
   8   3   5        0.85        1.87      3.61 o 
   9   3   5      135.13      107.57      7.08 o 
  10   3   5       77.78       74.03      7.96 o 
  11   3   5       45.11       28.20      6.87 o 
 -13   4   5      152.57      154.10      8.68 o 
 -12   4   5      221.20      216.93      6.92 o 
 -11   4   5      468.79      499.04      8.02 o 
 -10   4   5        2.46        0.25      1.91 o 
  -9   4   5       23.17       23.52      3.92 o 
  -8   4   5     1505.12     1471.82     18.34 o 
  -7   4   5     5851.35     6043.70     61.44 o 
  -6   4   5     1773.02     1576.56     20.10 o 
  -5   4   5      597.76      699.32      9.15 o 
  -4   4   5     1055.37     1098.25     10.67 o 
  -3   4   5       89.33      101.57      2.53 o 
  -2   4   5      332.65      480.94      4.66 o 
  -1   4   5      437.10      473.74      4.58 o 
   0   4   5      767.16      804.41      6.52 o 
   1   4   5     2078.74     2030.49     15.16 o 
   2   4   5       78.77       78.45      2.85 o 
   3   4   5        9.72        7.71      1.81 o 
   4   4   5      165.90      165.70      3.86 o 
   5   4   5       21.33       16.76      1.92 o 
   6   4   5        2.32       11.86      2.60 o 
   7   4   5        1.02       -3.28      3.28 o 
   8   4   5       38.37       33.88      4.76 o 
   9   4   5      292.87      313.50     10.37 o 
  10   4   5       18.79        6.15      5.29 o 
 -13   5   5       16.42       15.35      4.32 o 
 -12   5   5      114.78      134.38      5.26 o 
 -11   5   5       80.80       72.36      4.33 o 
 -10   5   5      114.84      119.47      5.06 o 
  -9   5   5      131.92      141.52      9.08 o 
  -8   5   5       18.57        4.71      2.69 o 
  -7   5   5       89.35       63.47      6.34 o 
  -6   5   5      562.00      634.53     12.14 o 
  -5   5   5      399.16      330.55      7.86 o 
  -4   5   5       24.48       10.13      1.81 o 
  -3   5   5        2.23        6.54      1.30 o 
  -2   5   5       21.42       18.99      1.61 o 
  -1   5   5        0.67        1.89      0.81 o 
   0   5   5     1351.74     1359.95      9.62 o 
   1   5   5        8.79       15.10      1.85 o 
   2   5   5       25.16       25.49      2.21 o 
   3   5   5       65.61       58.05      2.83 o 
   4   5   5      442.97      439.93      6.78 o 
   5   5   5       10.51       13.18      3.90 o 
   6   5   5      224.78      246.49      6.42 o 
   7   5   5       51.47       53.98      4.86 o 
   8   5   5      181.46      162.67      7.25 o 
   9   5   5       51.22       59.56      6.31 o 
  10   5   5       20.76       31.62      8.14 o 
 -13   6   5        4.66        3.32      6.68 o 
 -12   6   5      102.52      106.69      5.65 o 
 -11   6   5       49.48       43.29      5.39 o 
 -10   6   5        2.12        3.98      3.90 o 
  -9   6   5      315.83      298.98      8.79 o 
  -8   6   5       50.09       61.79      7.02 o 
  -7   6   5       31.04       47.23      4.81 o 
  -6   6   5      210.29      190.22      5.82 o 
  -5   6   5       52.65       49.22      4.40 o 
  -4   6   5      195.17      203.88      5.36 o 
  -3   6   5      641.30      592.83      8.07 o 
  -2   6   5      332.51      375.89      5.17 o 
  -1   6   5      888.97      904.21      7.03 o 
   0   6   5     5246.06     5073.59     33.15 o 
   1   6   5     1897.59     1912.20     16.33 o 
   2   6   5       35.04       35.68      2.55 o 
   3   6   5       82.33      100.79      3.67 o 
   4   6   5      837.09      823.55     14.41 o 
   5   6   5      829.92      772.02     12.69 o 
   6   6   5      170.19      187.12      8.17 o 
   7   6   5       63.53       80.28      8.47 o 
   8   6   5      152.21      151.86     20.30 o 
   9   6   5       94.95       93.07     11.19 o 
 -12   7   5      129.85      129.93      6.62 o 
 -11   7   5      386.65      390.11     15.42 o 
 -10   7   5      186.95      206.72     10.85 o 
  -9   7   5      541.16      533.28      9.71 o 
  -8   7   5      856.57      879.04     20.29 o 
  -7   7   5     1069.96     1123.33     23.37 o 
  -6   7   5      215.91      225.44     13.30 o 
  -5   7   5      312.41      303.88      9.44 o 
  -4   7   5       45.66       60.26      3.40 o 
  -3   7   5      173.16      114.86      3.68 o 
  -2   7   5      169.37      235.77      3.89 o 
  -1   7   5      172.23      134.70      3.89 o 
   0   7   5     2891.12     2994.61     26.24 o 
   1   7   5     1982.86     1914.96     18.23 o 
   2   7   5      693.59      714.96     10.40 o 
   3   7   5      719.30      743.48     10.51 o 
   4   7   5      256.22      269.17      8.35 o 
   5   7   5        0.99       -0.15      4.61 o 
   6   7   5      158.55      161.76      8.81 o 
   7   7   5       83.55       86.99     16.17 o 
   8   7   5        0.75       -8.36      8.36 o 
 -12   8   5       16.37        1.56      6.31 o 
 -11   8   5       17.66        9.77      5.93 o 
 -10   8   5      285.73      279.76     11.34 o 
  -9   8   5      577.91      588.62     35.60 o 
  -8   8   5      273.61      263.45     24.92 o 
  -7   8   5      648.96      693.73     58.15 o 
  -6   8   5      133.56      104.43     16.61 o 
  -5   8   5       33.53       13.79      2.82 o 
  -4   8   5        7.88        6.23      2.56 o 
  -3   8   5      757.47      715.62     13.21 o 
  -2   8   5      309.98      261.75      5.40 o 
  -1   8   5        0.44        5.90      2.85 o 
   0   8   5       11.28       17.69      2.89 o 
   1   8   5        1.57        2.69      2.80 o 
   2   8   5        9.29        4.31      2.55 o 
   3   8   5       32.77       24.27      3.85 o 
   4   8   5       12.85        8.18      4.69 o 
   5   8   5        0.25       -2.11      6.56 o 
   6   8   5        0.18       -1.78      7.12 o 
   7   8   5       80.39       70.12     14.54 o 
 -11   9   5       41.79       39.61     13.05 o 
 -10   9   5        0.52        5.34     14.24 o 
  -9   9   5        3.59      -11.27     11.27 o 
  -8   9   5       15.94      -10.68     10.68 o 
  -5   9   5       65.77       82.48      6.53 o 
  -4   9   5      290.94      276.16      8.36 o 
  -3   9   5       53.86       54.22      4.90 o 
  -2   9   5        3.16        0.26      2.37 o 
  -1   9   5      113.04      104.24      5.22 o 
   0   9   5       99.55      103.37      5.28 o 
   1   9   5       15.02       33.89      4.56 o 
   2   9   5       21.18       12.67      3.86 o 
   3   9   5      240.96      247.05     11.12 o 
   4   9   5      558.36      630.82     18.03 o 
   5   9   5      395.54      417.76     17.65 o 
   6   9   5       71.48       81.68     10.65 o 
  -5  10   5      141.47      159.61      8.90 o 
  -4  10   5      119.80      105.03      8.90 o 
  -3  10   5      531.61      501.19     10.01 o 
  -2  10   5      704.87      715.64     15.92 o 
  -1  10   5      483.19      461.62     13.22 o 
   0  10   5      110.67      106.31      6.43 o 
   1  10   5      108.27      126.10      8.29 o 
   2  10   5      128.90      100.35     12.76 o 
   3  10   5       61.84       86.83     13.94 o 
   4  10   5       37.00       36.12     10.98 o 
   5  10   5      209.56      227.26     18.39 o 
  -5  11   5       82.88       95.53      7.71 o 
  -4  11   5      233.94      224.29     13.05 o 
  -3  11   5      398.91      370.63     17.80 o 
  -2  11   5      456.44      469.94     14.95 o 
  -1  11   5      195.77      197.40      9.41 o 
   0  11   5       57.67       64.29      6.01 o 
   1  11   5      148.86      144.94     11.37 o 
   2  11   5        9.74       -0.59     10.09 o 
   3  11   5        2.01       -5.82     12.76 o 
   4  11   5       25.70       31.37      8.84 o 
  -5  12   5        6.79       11.87      4.75 o 
  -4  12   5       69.83       66.27      7.71 o 
  -3  12   5       47.87       38.25      6.53 o 
  -2  12   5        2.86        0.93      4.70 o 
  -1  12   5        0.27        2.44      5.56 o 
   0  12   5       15.93       18.05      5.67 o 
   1  12   5       16.55       43.32     13.65 o 
   2  12   5        0.82       -7.71     11.27 o 
  -4  13   5        2.40        0.87      3.97 o 
  -3  13   5       17.77       16.39      5.41 o 
  -2  13   5       52.21       58.30     11.87 o 
  -1 -14   6        0.38        8.04      6.22 o 
   0 -14   6       15.47       11.00      6.40 o 
   1 -14   6        5.40        3.07      8.36 o 
   2 -14   6        1.31        2.01      8.11 o 
   3 -14   6        0.58        3.77      7.69 o 
   4 -14   6        1.31       -6.84      6.84 o 
  -4 -13   6        2.13       10.99      7.03 o 
  -3 -13   6        5.14       -4.89      6.22 o 
  -2 -13   6       25.41       25.82      6.84 o 
  -1 -13   6       81.57       83.99      8.20 o 
   0 -13   6       82.51       93.46      8.20 o 
   1 -13   6      110.16       94.59      9.90 o 
   2 -13   6      114.02      116.99     10.06 o 
   3 -13   6       78.11       74.69      6.91 o 
   4 -13   6       80.99       94.75      6.94 o 
   5 -13   6       39.18       38.92      5.94 o 
   6 -13   6       39.90       34.51      6.32 o 
  -6 -12   6        0.71        1.75      6.78 o 
  -5 -12   6       69.86       75.65      8.95 o 
  -4 -12   6      120.18      126.59     10.02 o 
  -3 -12   6        9.83       22.42      6.67 o 
  -2 -12   6       36.74       36.03      6.29 o 
  -1 -12   6      129.85      147.02      7.74 o 
   0 -12   6      428.80      396.76     16.87 o 
   1 -12   6      625.57      622.73     13.58 o 
   2 -12   6      150.42      142.29      6.12 o 
   3 -12   6        8.93       -0.57      3.90 o 
   4 -12   6        4.29        4.72      4.12 o 
   5 -12   6      207.17      228.14      8.00 o 
   6 -12   6      151.99      160.31      7.51 o 
   7 -12   6       95.57       91.93      7.19 o 
   8 -12   6       92.57      107.80      8.05 o 
  -7 -11   6        1.04       -2.00      5.58 o 
  -6 -11   6       43.35       56.39      8.74 o 
  -5 -11   6      207.98      183.63     10.36 o 
  -4 -11   6       17.99       18.52      5.48 o 
  -3 -11   6       74.89       62.17      6.60 o 
  -2 -11   6      352.29      380.56     11.81 o 
  -1 -11   6        3.69        5.14      4.13 o 
   0 -11   6       25.56       26.91      4.58 o 
   1 -11   6      126.98      143.78      5.63 o 
   2 -11   6      146.48      148.72      5.27 o 
   3 -11   6      126.34      152.55      5.28 o 
   4 -11   6       12.24        1.45      3.20 o 
   5 -11   6       25.78       17.28      4.11 o 
   6 -11   6        9.13        4.66      4.82 o 
   7 -11   6        1.50       -1.89      4.08 o 
   8 -11   6       18.45        8.69      5.57 o 
   9 -11   6        2.72        0.30      4.93 o 
  -8 -10   6       96.08      118.64      6.33 o 
  -7 -10   6      210.92      184.19      7.80 o 
  -6 -10   6        9.02        9.50      4.44 o 
  -5 -10   6       20.86       17.99      3.99 o 
  -4 -10   6       14.30        7.99      3.50 o 
  -3 -10   6       23.38       40.02      5.00 o 
  -2 -10   6        0.42       -2.95      3.52 o 
  -1 -10   6      117.39       97.87      5.80 o 
   0 -10   6       61.24       76.16      4.42 o 
   1 -10   6        0.81        3.04      2.87 o 
   2 -10   6        0.81       -1.03      2.78 o 
   3 -10   6        2.29        2.71      2.53 o 
   4 -10   6        6.18        4.20      2.81 o 
   5 -10   6       69.64       81.47      5.24 o 
   6 -10   6      263.90      212.85      8.08 o 
   7 -10   6      234.60      288.16      9.49 o 
   8 -10   6      253.65      247.13      9.09 o 
   9 -10   6      226.12      233.44     11.87 o 
  10 -10   6       20.91       17.62     23.73 o 
  -9  -9   6        0.27       -0.84      4.14 o 
  -8  -9   6       22.32       23.97      4.56 o 
  -7  -9   6      298.69      289.29      7.91 o 
  -6  -9   6      115.96      113.88      4.79 o 
  -5  -9   6      157.87      155.48      5.06 o 
  -4  -9   6      155.74      132.71      4.02 o 
  -3  -9   6      187.86      237.44      7.15 o 
  -2  -9   6      266.49      207.29      5.46 o 
  -1  -9   6      754.68      817.42     10.06 o 
   0  -9   6      422.49      412.04      6.42 o 
   1  -9   6       21.87       29.80      2.84 o 
   2  -9   6       28.78       15.43      2.51 o 
   3  -9   6      132.99      124.60      4.19 o 
   4  -9   6      144.13      164.10      5.03 o 
   5  -9   6       94.84       77.46      4.26 o 
   6  -9   6      276.97      316.09      8.62 o 
   7  -9   6      367.78      360.80      9.30 o 
   8  -9   6      121.68      125.84      8.09 o 
   9  -9   6      217.42      229.29     11.81 o 
  10  -9   6       39.87       42.15     21.36 o 
 -10  -8   6       11.67        1.59      7.11 o 
  -9  -8   6       65.95       79.00      6.56 o 
  -8  -8   6      135.23      136.88      5.67 o 
  -7  -8   6       45.90       41.12      4.04 o 
  -6  -8   6      212.10      254.95      6.73 o 
  -5  -8   6       51.75       33.85      3.85 o 
  -4  -8   6       13.16        3.08      2.56 o 
  -3  -8   6     1072.65     1129.15     10.67 o 
  -2  -8   6      454.93      405.16      6.84 o 
  -1  -8   6      403.99      449.22      6.12 o 
   0  -8   6      863.31      844.03      8.84 o 
   1  -8   6      175.34      175.31      3.72 o 
   2  -8   6        4.90        2.58      1.82 o 
   3  -8   6      352.58      329.96      5.42 o 
   4  -8   6      622.09      662.56      8.28 o 
   5  -8   6      945.10      900.47     13.06 o 
   6  -8   6      343.31      407.92     10.43 o 
   7  -8   6       18.96       31.51      4.55 o 
   8  -8   6        6.90       16.48      4.30 o 
   9  -8   6       33.64       30.69      6.12 o 
  10  -8   6        3.66        5.57      8.17 o 
  11  -8   6       76.37       93.49     11.49 o 
 -11  -7   6      112.37       97.09      8.97 o 
 -10  -7   6       69.65      110.94      7.97 o 
  -9  -7   6       31.52       33.08      4.64 o 
  -8  -7   6      436.73      427.31      8.95 o 
  -7  -7   6      702.75      705.03     10.35 o 
  -6  -7   6      793.98      814.84     10.90 o 
  -5  -7   6      182.26      157.95      5.67 o 
  -4  -7   6      457.85      495.39      7.21 o 
  -3  -7   6      559.65      540.44      6.33 o 
  -2  -7   6      435.47      391.94      4.88 o 
  -1  -7   6      218.85      235.05      3.77 o 
   0  -7   6      791.17      815.61      8.36 o 
   1  -7   6      607.80      545.21      6.53 o 
   2  -7   6        1.96        3.60      1.85 o 
   3  -7   6       83.51       79.74      2.87 o 
   4  -7   6       36.84       55.65      2.95 o 
   5  -7   6        6.83        4.04      2.55 o 
   6  -7   6      290.75      295.63      8.81 o 
   7  -7   6      125.09      100.33      5.80 o 
   8  -7   6       78.42       77.66      5.63 o 
   9  -7   6        1.41       10.04      6.35 o 
  10  -7   6       11.07        6.24      5.77 o 
  11  -7   6       72.95       59.89      7.60 o 
 -11  -6   6       57.75       55.06     10.88 o 
 -10  -6   6      129.49      159.43     11.97 o 
  -9  -6   6      145.97      139.33      6.10 o 
  -8  -6   6       73.30       80.43      3.96 o 
  -7  -6   6      149.01      158.43      5.06 o 
  -6  -6   6      297.76      317.51      6.58 o 
  -5  -6   6        1.20       -1.80      2.13 o 
  -4  -6   6      299.10      297.72      4.84 o 
  -3  -6   6      453.16      472.90      5.52 o 
  -2  -6   6      173.89      182.46      3.43 o 
  -1  -6   6       57.22       61.22      2.31 o 
   0  -6   6        7.75       11.27      1.67 o 
   1  -6   6      331.95      359.55      4.76 o 
   2  -6   6        0.87       -1.25      1.46 o 
   3  -6   6      440.26      445.43      5.63 o 
   4  -6   6      267.22      285.87      5.35 o 
   5  -6   6     1275.29     1262.53     14.47 o 
   6  -6   6     1035.17      965.14     16.67 o 
   7  -6   6      314.23      323.33      9.28 o 
   8  -6   6        4.46        4.54      3.91 o 
   9  -6   6        4.25        6.96      5.28 o 
  10  -6   6       26.55       22.02      6.18 o 
  11  -6   6      204.97      216.39     11.12 o 
 -12  -5   6        2.87       -6.97      6.97 o 
 -11  -5   6        0.72       -1.77      8.39 o 
 -10  -5   6        0.08       -0.88      5.37 o 
  -9  -5   6       32.00       28.74      4.65 o 
  -8  -5   6       58.83       50.09      4.33 o 
  -7  -5   6      254.90      232.67      5.26 o 
  -6  -5   6      466.50      487.30      6.68 o 
  -5  -5   6       19.46       13.75      1.98 o 
  -4  -5   6     2805.91     2904.03     19.62 o 
  -3  -5   6      658.84      696.59      6.73 o 
  -2  -5   6      155.74      203.60      3.63 o 
  -1  -5   6      446.29      430.56      4.66 o 
   0  -5   6     2176.12     2248.46     14.49 o 
   1  -5   6      372.03      325.65      4.39 o 
   2  -5   6      964.71      858.31      8.12 o 
   3  -5   6     2370.32     2327.85     15.55 o 
   4  -5   6     2280.56     2169.55     15.72 o 
   5  -5   6      739.94      788.70     10.23 o 
   6  -5   6        4.43        3.14      2.62 o 
   7  -5   6      519.82      532.64     10.28 o 
   8  -5   6      916.18      955.08     22.24 o 
   9  -5   6      132.00      118.03      8.14 o 
  10  -5   6      200.49      204.82     10.33 o 
  11  -5   6      337.03      353.58     13.66 o 
 -12  -4   6       32.15       19.44      8.02 o 
 -11  -4   6       43.95       59.10     13.34 o 
 -10  -4   6        9.45       14.41      5.67 o 
  -9  -4   6       82.57       64.92      6.17 o 
  -8  -4   6      709.01      743.87     10.25 o 
  -7  -4   6     1433.99     1394.90     14.28 o 
  -6  -4   6       12.97       15.14      2.14 o 
  -5  -4   6      295.74      243.84      3.85 o 
  -4  -4   6     1758.70     1949.64     12.78 o 
  -3  -4   6     3562.33     3721.43     23.80 o 
  -2  -4   6      760.61      673.95      5.77 o 
  -1  -4   6       16.88        9.90      1.32 o 
   0  -4   6     1127.40     1161.23      8.50 o 
   1  -4   6     1423.98     1510.63     11.41 o 
   2  -4   6     2306.91     2326.67     17.01 o 
   3  -4   6      855.18      782.45      8.57 o 
   4  -4   6      491.71      450.20      5.17 o 
   5  -4   6      635.31      756.74      9.24 o 
   6  -4   6      505.30      468.85      8.44 o 
   7  -4   6        1.02       -0.63      2.51 o 
   8  -4   6      107.37      122.42      5.08 o 
   9  -4   6      554.15      534.87     14.93 o 
  10  -4   6       47.75       52.36      7.28 o 
  11  -4   6       31.31       31.90      7.19 o 
  12  -4   6        1.46        2.37      6.43 o 
 -13  -3   6       52.43       59.78      8.40 o 
 -12  -3   6      135.96      133.26     11.03 o 
 -11  -3   6      438.95      467.05     16.52 o 
 -10  -3   6      737.35      724.80     19.95 o 
  -9  -3   6      292.97      269.71      9.28 o 
  -8  -3   6      441.11      477.50      9.53 o 
  -7  -3   6        8.05       12.15      2.21 o 
  -6  -3   6       68.27       75.44      2.92 o 
  -5  -3   6      206.00      156.70      3.54 o 
  -4  -3   6      646.58      697.29      9.18 o 
  -3  -3   6      372.60      393.93      4.24 o 
  -2  -3   6     2127.01     2065.53     14.51 o 
  -1  -3   6      276.35      292.78      3.57 o 
   0  -3   6      252.59      249.06      3.13 o 
   1  -3   6       58.10       56.94      1.90 o 
   2  -3   6        1.82       11.74      1.39 o 
   3  -3   6       19.71        3.11      1.47 o 
   4  -3   6      314.11      403.68      5.88 o 
   5  -3   6        5.01        3.11      1.68 o 
   6  -3   6      148.67      160.51      4.44 o 
   7  -3   6      120.06      141.34      4.54 o 
   8  -3   6      119.68      136.43      6.35 o 
   9  -3   6        4.84       13.73      4.47 o 
  10  -3   6       43.50       59.34      6.41 o 
  11  -3   6      292.36      291.47     12.96 o 
  12  -3   6       24.67        7.72      6.83 o 
 -13  -2   6       57.06       45.61      7.68 o 
 -12  -2   6       55.16       52.74      7.54 o 
 -11  -2   6      187.64      199.12     10.13 o 
 -10  -2   6      169.73      147.94      9.66 o 
  -9  -2   6     1028.88      949.11     17.13 o 
  -8  -2   6       17.50       14.59      2.37 o 
  -7  -2   6      195.18      160.98      3.68 o 
  -6  -2   6      224.39      177.00      3.76 o 
  -5  -2   6      258.93      254.44      3.77 o 
  -4  -2   6        9.08       11.15      1.49 o 
  -3  -2   6      344.72      305.27      3.71 o 
  -2  -2   6      295.26      335.18      3.68 o 
  -1  -2   6      302.62      343.29      3.49 o 
   0  -2   6       27.00       35.03      1.50 o 
   1  -2   6      248.69      185.81      3.04 o 
   2  -2   6     1507.80     1594.90     11.23 o 
   3  -2   6      592.11      606.33      6.15 o 
   4  -2   6     2011.41     1909.73     14.24 o 
   5  -2   6       10.21       17.50      2.38 o 
   6  -2   6      226.04      253.21      5.13 o 
   7  -2   6      607.84      669.41     10.71 o 
   8  -2   6      611.25      588.42     11.13 o 
   9  -2   6      450.88      437.22     10.65 o 
  10  -2   6      808.74      894.54     15.98 o 
  11  -2   6      186.66      166.30      8.14 o 
  12  -2   6      140.95      157.01      9.70 o 
 -13  -1   6        0.91       -5.79      5.79 o 
 -12  -1   6       20.89       16.03      5.98 o 
 -11  -1   6        4.24       10.48      5.55 o 
 -10  -1   6       13.34       16.84      4.72 o 
  -9  -1   6       10.51       14.47      3.35 o 
  -8  -1   6      467.41      491.56      8.07 o 
  -7  -1   6       29.31       40.96      2.26 o 
  -6  -1   6       22.95       37.46      2.02 o 
  -5  -1   6      957.84     1015.46      9.25 o 
  -4  -1   6     1042.20     1068.45      9.03 o 
  -3  -1   6      196.31      117.88      2.81 o 
  -2  -1   6        3.18        4.88      1.20 o 
  -1  -1   6      952.96      966.82      6.58 o 
   0  -1   6     5112.36     5093.30     29.46 o 
   1  -1   6     3989.42     4081.94     26.45 o 
   2  -1   6     2292.94     2155.91     14.01 o 
   3  -1   6       47.46       36.20      2.00 o 
   4  -1   6     2084.70     2187.73     16.00 o 
   5  -1   6      255.32      301.02      4.40 o 
   6  -1   6      387.57      370.01      9.73 o 
   7  -1   6       44.10       44.38      4.74 o 
   8  -1   6     1133.68     1196.05     23.66 o 
   9  -1   6      304.90      276.28      9.11 o 
  10  -1   6       90.99      103.48      6.63 o 
  11  -1   6        3.60       -0.27      4.67 o 
 -13   0   6      101.51      112.34      8.89 o 
 -12   0   6      107.18      116.35      8.27 o 
 -11   0   6      543.91      518.43     13.02 o 
 -10   0   6      920.09      929.77     15.24 o 
  -9   0   6     1020.38      975.66     13.88 o 
  -8   0   6       69.98       95.53      3.53 o 
  -7   0   6        3.38        4.35      1.75 o 
  -6   0   6     1075.09     1049.10      8.31 o 
  -5   0   6     1999.48     2095.82     15.05 o 
  -4   0   6       52.50       31.09      1.58 o 
  -3   0   6     5475.01     5414.51     33.61 o 
  -2   0   6     3115.33     3431.69     22.60 o 
  -1   0   6      230.93      205.86      3.14 o 
   0   0   6      594.87      620.89      5.15 o 
   1   0   6     3083.09     2945.70     18.23 o 
   2   0   6       13.14       11.30      1.49 o 
   3   0   6     1010.42     1013.86      9.22 o 
   4   0   6      354.42      385.32      5.24 o 
   5   0   6      177.63      178.05      5.82 o 
   6   0   6      636.07      627.94      9.64 o 
   7   0   6       74.98       80.01      5.43 o 
   8   0   6       73.23       84.80      6.15 o 
   9   0   6       13.00       12.10      4.52 o 
  10   0   6        5.81        0.92      4.43 o 
  11   0   6       29.63       25.79      9.58 o 
 -13   1   6      232.61      291.93     13.79 o 
 -12   1   6      361.55      307.62     11.47 o 
 -11   1   6      127.26      144.33      7.03 o 
 -10   1   6      325.22      315.36      7.47 o 
  -9   1   6      124.71      113.50      5.65 o 
  -8   1   6        5.79        4.46      2.02 o 
  -7   1   6     1456.18     1401.48     11.88 o 
  -6   1   6     1938.49     1875.39     14.68 o 
  -5   1   6      968.61     1028.96      8.25 o 
  -4   1   6      787.47      728.85      5.78 o 
  -3   1   6      553.80      485.62      4.23 o 
  -2   1   6       93.90       72.98      1.87 o 
  -1   1   6     2256.41     2372.33     16.32 o 
   0   1   6      241.66      237.88      3.36 o 
   1   1   6       18.34       12.90      1.45 o 
   2   1   6        0.06        0.64      1.10 o 
   3   1   6       25.49       26.91      1.90 o 
   4   1   6      292.24      250.29      4.42 o 
   5   1   6      142.34      165.91      5.23 o 
   6   1   6       15.18       28.63      3.52 o 
   7   1   6       15.33       14.02      3.87 o 
   8   1   6       24.61       31.26      5.57 o 
   9   1   6      256.97      228.22      8.79 o 
  10   1   6        4.49        5.63      4.79 o 
  11   1   6        4.38        0.33      5.69 o 
 -13   2   6      135.95      153.14      7.79 o 
 -12   2   6      237.14      208.44     12.00 o 
 -11   2   6      147.29      169.62      7.03 o 
 -10   2   6       19.93       14.23      2.94 o 
  -9   2   6      576.55      519.58      8.65 o 
  -8   2   6      116.58      147.76      4.27 o 
  -7   2   6        1.72       -1.46      1.46 o 
  -6   2   6      742.42      884.30      7.50 o 
  -5   2   6       21.88       14.14      1.24 o 
  -4   2   6       15.64       17.93      1.23 o 
  -3   2   6      136.33      122.47      2.22 o 
  -2   2   6      173.34      169.64      2.64 o 
  -1   2   6       36.46       32.37      1.54 o 
   0   2   6      402.84      400.07      4.32 o 
   1   2   6       96.82       57.62      2.18 o 
   2   2   6     1485.38     1606.21     11.83 o 
   3   2   6       52.00       47.93      1.90 o 
   4   2   6       36.80       39.66      2.48 o 
   5   2   6     1525.46     1491.68     17.72 o 
   6   2   6      831.68      834.78     14.25 o 
   7   2   6     1194.94     1271.85     18.45 o 
   8   2   6      464.08      467.91     10.84 o 
   9   2   6      335.70      316.24      9.67 o 
  10   2   6       26.81       19.80      5.83 o 
  11   2   6       80.25       66.71      7.29 o 
 -13   3   6        0.03       -0.52      4.81 o 
 -12   3   6        1.43       -2.79      3.37 o 
 -11   3   6       10.24       15.18      3.19 o 
 -10   3   6        2.85       -1.41      2.87 o 
  -9   3   6       46.10       63.55      3.11 o 
  -8   3   6        6.27       10.73      2.35 o 
  -7   3   6     1034.03      988.69     11.65 o 
  -6   3   6     2486.33     2501.78     25.09 o 
  -5   3   6     1106.76     1155.91     11.26 o 
  -4   3   6     2236.58     2067.33     16.34 o 
  -3   3   6     2788.63     3083.54     19.91 o 
  -2   3   6     1481.00     1361.33     11.85 o 
  -1   3   6     1262.75     1339.71      9.46 o 
   0   3   6     2226.49     2004.53     13.50 o 
   1   3   6        4.80        5.33      1.67 o 
   2   3   6      537.35      605.46      6.94 o 
   3   3   6      285.50      266.82      4.13 o 
   4   3   6      436.34      452.39      5.57 o 
   5   3   6      928.38      943.85     12.08 o 
   6   3   6     1283.95     1254.90     17.30 o 
   7   3   6      478.67      448.24     10.05 o 
   8   3   6      491.19      437.06     14.90 o 
   9   3   6      100.65      122.35      7.47 o 
  10   3   6       13.29       17.67      7.67 o 
 -13   4   6      115.10      121.08      6.74 o 
 -12   4   6      270.67      257.04      7.02 o 
 -11   4   6      216.88      237.02      6.39 o 
 -10   4   6       36.70       41.66      3.32 o 
  -9   4   6       10.79        9.96      2.40 o 
  -8   4   6      175.24      186.80      6.57 o 
  -7   4   6     1237.88     1225.16     15.93 o 
  -6   4   6      414.79      442.89      8.22 o 
  -5   4   6     1653.40     1593.95     15.66 o 
  -4   4   6      466.37      467.05      6.30 o 
  -3   4   6      123.96      125.40      3.12 o 
  -2   4   6     1201.51     1196.53      9.59 o 
  -1   4   6      793.75      801.80      6.73 o 
   0   4   6      132.51      102.49      2.64 o 
   1   4   6     1381.10     1494.38     12.16 o 
   2   4   6     1046.74      948.52      9.90 o 
   3   4   6      260.54      291.50      6.54 o 
   4   4   6       16.86       21.35      2.98 o 
   5   4   6      186.33      183.89      5.21 o 
   6   4   6        2.10        1.45      2.50 o 
   7   4   6       35.20       33.50      3.83 o 
   8   4   6        1.21        3.46      3.79 o 
   9   4   6        0.01        2.33      5.17 o 
  10   4   6        7.43       -1.47      4.64 o 
 -13   5   6       38.16       34.44      5.93 o 
 -12   5   6       18.08       10.38      3.57 o 
 -11   5   6       21.32       26.62      3.90 o 
 -10   5   6       22.98       25.04      4.80 o 
  -9   5   6      148.77      118.61      7.79 o 
  -8   5   6      443.42      468.22     12.59 o 
  -7   5   6       63.65       68.36      3.92 o 
  -6   5   6      238.76      250.84      7.14 o 
  -5   5   6      383.03      381.14     10.68 o 
  -4   5   6        0.70        0.55      1.68 o 
  -3   5   6       32.85       17.79      2.14 o 
  -2   5   6       22.92       66.71      1.90 o 
  -1   5   6      101.43      147.78      3.08 o 
   0   5   6       31.60        8.11      1.83 o 
   1   5   6      770.02      874.13      9.45 o 
   2   5   6      855.81      812.05      9.77 o 
   3   5   6       14.12       20.66      2.90 o 
   4   5   6       50.54       48.27      4.10 o 
   5   5   6        2.49       -3.43      3.43 o 
   6   5   6      200.82      190.92      8.58 o 
   7   5   6       36.27       23.75      6.61 o 
   8   5   6      181.62      189.52     12.50 o 
   9   5   6       13.26       20.72      8.38 o 
 -12   6   6        0.23       -1.86      3.20 o 
 -11   6   6       76.55       68.39      6.35 o 
 -10   6   6       29.65       33.23      5.05 o 
  -9   6   6       38.55       42.03      4.68 o 
  -8   6   6       24.64       23.17      4.28 o 
  -7   6   6      297.29      292.05      9.04 o 
  -6   6   6       92.93       73.06      4.22 o 
  -5   6   6        7.48       23.65      4.71 o 
  -4   6   6      277.92      327.34      7.35 o 
  -3   6   6       21.72        9.39      1.81 o 
  -2   6   6        1.43        0.07      1.58 o 
  -1   6   6     1470.04     1342.01     12.72 o 
   0   6   6      109.55      129.27      4.23 o 
   1   6   6        1.93        0.71      2.17 o 
   2   6   6     1107.07     1058.37     12.80 o 
   3   6   6     1642.84     1647.12     19.46 o 
   4   6   6      862.74      881.55     16.43 o 
   5   6   6     1063.72     1067.18     24.67 o 
   6   6   6      210.52      189.79      9.52 o 
   7   6   6       34.75       19.84      7.70 o 
   8   6   6       12.02       20.79     10.69 o 
 -12   7   6       18.89       16.23      3.98 o 
 -11   7   6       30.49       25.24      6.78 o 
 -10   7   6        7.16        0.08      4.35 o 
  -9   7   6      115.87      118.64     12.02 o 
  -8   7   6      565.11      578.34     14.30 o 
  -7   7   6      223.08      219.69     12.94 o 
  -6   7   6       12.66       14.71      2.91 o 
  -5   7   6      611.46      735.19     11.88 o 
  -4   7   6       60.60       34.47      2.94 o 
  -3   7   6       81.93       96.91      3.54 o 
  -2   7   6      171.27      183.67      4.26 o 
  -1   7   6      314.24      275.40      5.51 o 
   0   7   6      225.66      271.61      6.39 o 
   1   7   6      439.54      447.69      7.58 o 
   2   7   6      389.64      436.92      8.83 o 
   3   7   6      157.77      163.39      9.95 o 
   4   7   6      293.01      303.48     16.15 o 
   5   7   6      301.44      298.92     12.57 o 
   6   7   6      207.14      233.14     12.14 o 
   7   7   6       14.25       18.34      7.18 o 
 -11   8   6        6.35       -0.59      9.49 o 
 -10   8   6      296.41      305.60     18.69 o 
  -9   8   6      565.94      554.16     15.49 o 
  -8   8   6      371.58      372.04     29.67 o 
  -7   8   6      290.03      282.17     23.14 o 
  -6   8   6      316.43      298.16      8.30 o 
  -5   8   6      118.05      148.64      8.04 o 
  -4   8   6       36.71       32.71      3.86 o 
  -3   8   6      192.00      300.35      7.53 o 
  -2   8   6      174.76      141.94      4.34 o 
  -1   8   6      438.53      444.41     14.06 o 
   0   8   6        1.23        4.01      2.81 o 
   1   8   6       26.78       13.81      3.63 o 
   2   8   6      188.90      166.62      7.40 o 
   3   8   6      207.38      229.43     10.47 o 
   4   8   6        4.28       12.49      5.75 o 
   5   8   6        1.15        9.57      6.25 o 
   6   8   6        0.88       -3.88      6.27 o 
   7   8   6       25.46       22.24      8.98 o 
 -11   9   6       13.11        4.75      5.51 o 
 -10   9   6       62.79       16.61     15.43 o 
  -9   9   6      122.67       91.97     20.17 o 
  -8   9   6       84.44      118.08     20.77 o 
  -5   9   6       11.13       11.17      3.55 o 
  -4   9   6       21.71       23.03      4.62 o 
  -3   9   6       49.09       28.30      2.44 o 
  -2   9   6        0.36       -1.07      2.48 o 
  -1   9   6        0.49       -3.31      3.31 o 
   0   9   6        1.04       -1.31      3.47 o 
   1   9   6        0.85       -0.81      3.76 o 
   2   9   6        3.16        7.49      4.50 o 
   3   9   6       34.26       45.62      7.98 o 
   4   9   6      115.67      116.80     18.39 o 
   5   9   6       22.18        8.35      7.98 o 
   6   9   6       18.56       19.88      9.20 o 
  -5  10   6       57.79       42.72      5.93 o 
  -4  10   6       34.14       34.42      7.12 o 
  -3  10   6      189.93      197.39      6.23 o 
  -2  10   6       84.26       79.88      5.94 o 
  -1  10   6       35.92       32.48      5.06 o 
   0  10   6      105.16      132.55     15.75 o 
   1  10   6      101.98      107.73      9.01 o 
   2  10   6      147.22      132.32     17.21 o 
   3  10   6      140.01      164.53     12.12 o 
   4  10   6       40.32       23.36      8.41 o 
  -5  11   6       51.53       64.68      7.12 o 
  -4  11   6      108.95      103.93      4.86 o 
  -3  11   6      196.70      185.68      7.92 o 
  -2  11   6      434.05      413.75     12.46 o 
  -1  11   6      273.73      264.42     10.82 o 
   0  11   6       98.22      116.43     11.50 o 
   1  11   6      140.56      111.10     10.81 o 
   2  11   6      144.38      141.81     18.99 o 
   3  11   6       91.82       68.83     17.21 o 
  -5  12   6      149.10      149.95      6.41 o 
  -4  12   6      230.97      238.71      8.62 o 
  -3  12   6       37.30       25.00      4.82 o 
  -2  12   6        0.70       -2.37      4.35 o 
  -1  12   6        4.41       10.39      5.24 o 
   0  12   6       58.22       54.58      7.42 o 
   0 -14   7        0.71       -2.97      7.01 o 
   1 -14   7       28.77       34.85      6.97 o 
   2 -14   7       14.80       21.46      9.62 o 
  -3 -13   7       25.53       35.35      9.03 o 
  -2 -13   7       73.21       64.32     10.69 o 
  -1 -13   7        5.95        1.07      7.94 o 
   0 -13   7       23.16       17.19      6.31 o 
   1 -13   7       29.02       35.60      6.67 o 
   2 -13   7       21.17       14.31      9.01 o 
   3 -13   7       93.66       88.62     11.49 o 
   4 -13   7       69.54       87.11     10.69 o 
   5 -13   7       17.89       22.92      8.78 o 
  -5 -12   7        0.92        5.55      6.46 o 
  -4 -12   7       52.76       47.31     10.67 o 
  -3 -12   7       31.19       37.60      7.21 o 
  -2 -12   7       10.94       16.70      5.75 o 
  -1 -12   7       56.25       51.15      6.71 o 
   0 -12   7      176.34      187.77      9.23 o 
   1 -12   7      374.56      415.56     12.62 o 
   2 -12   7      134.76      133.08      7.88 o 
   3 -12   7       32.57       22.31      7.64 o 
   4 -12   7        8.27        9.93      6.70 o 
   5 -12   7      340.79      366.93     15.19 o 
   6 -12   7      147.48      133.14     19.21 o 
   7 -12   7       23.50       21.13      7.42 o 
  -7 -11   7      155.32      146.48     11.73 o 
  -6 -11   7       87.74      106.94      8.40 o 
  -5 -11   7        7.88       15.43      6.08 o 
  -4 -11   7        1.76       -0.57      8.74 o 
  -3 -11   7      285.65      306.94     12.67 o 
  -2 -11   7      380.73      383.10     12.07 o 
  -1 -11   7      138.53      127.26      7.18 o 
   0 -11   7      310.96      340.61     10.35 o 
   1 -11   7      406.67      358.62     10.35 o 
   2 -11   7      234.87      254.62     14.83 o 
   3 -11   7      134.84      127.16      5.33 o 
   4 -11   7       98.62      108.10      5.46 o 
   5 -11   7       46.54       47.63      5.55 o 
   6 -11   7      100.60       87.13      8.09 o 
   7 -11   7       25.03       19.18      5.70 o 
   8 -11   7        2.11       -1.77      6.51 o 
  -8 -10   7       82.26       71.70      5.56 o 
  -7 -10   7      270.87      307.85      8.23 o 
  -6 -10   7      495.52      496.97     11.61 o 
  -5 -10   7      115.04       91.62      5.79 o 
  -4 -10   7        0.86        0.03      3.46 o 
  -3 -10   7       49.43       44.34      4.73 o 
  -2 -10   7        9.52       10.80      4.05 o 
  -1 -10   7      130.36       96.83      5.95 o 
   0 -10   7      166.05      184.87      6.91 o 
   1 -10   7       56.08       45.10      4.28 o 
   2 -10   7       31.98       32.90      4.06 o 
   3 -10   7       68.55       57.69      3.93 o 
   4 -10   7       94.41      114.52      4.87 o 
   5 -10   7       15.06        6.11      3.82 o 
   6 -10   7       13.91        5.81      5.50 o 
   7 -10   7        2.13        2.53      4.97 o 
   8 -10   7       42.96       21.35      8.67 o 
   9 -10   7       55.61       72.53     18.69 o 
  -9  -9   7        0.29       -4.89      4.89 o 
  -8  -9   7        1.39        4.76      3.82 o 
  -7  -9   7       50.24       57.07      4.68 o 
  -6  -9   7        3.35        1.19      3.50 o 
  -5  -9   7       17.45       10.50      3.27 o 
  -4  -9   7        3.55       -1.66      2.43 o 
  -3  -9   7        0.12       -2.73      2.73 o 
  -2  -9   7       65.56       60.85      3.81 o 
  -1  -9   7      316.52      367.98      8.95 o 
   0  -9   7      458.49      399.59      7.10 o 
   1  -9   7      316.24      366.61      7.07 o 
   2  -9   7       64.02       75.54      3.62 o 
   3  -9   7      181.43      178.80      5.03 o 
   4  -9   7      333.85      385.04      7.76 o 
   5  -9   7      513.99      452.10      8.46 o 
   6  -9   7       10.33       15.83      4.53 o 
   7  -9   7      148.00      145.99      7.43 o 
   8  -9   7      381.12      416.19     15.41 o 
   9  -9   7      257.30      249.57     20.47 o 
  10  -9   7        6.74       -3.74      8.17 o 
 -10  -8   7        3.84       10.53      5.93 o 
  -9  -8   7       18.80        2.28      4.84 o 
  -8  -8   7        9.24        7.09      3.59 o 
  -7  -8   7       11.09        8.88      3.39 o 
  -6  -8   7       21.11       31.74      3.59 o 
  -5  -8   7       13.68       12.96      3.20 o 
  -4  -8   7      935.60     1058.21     13.80 o 
  -3  -8   7      921.66      788.85      9.23 o 
  -2  -8   7      265.15      301.19      5.11 o 
  -1  -8   7     1048.23     1059.25     11.72 o 
   0  -8   7      696.76      631.14      7.96 o 
   1  -8   7      313.78      362.65      5.67 o 
   2  -8   7      782.91      743.70      9.65 o 
   3  -8   7      469.81      509.70      7.69 o 
   4  -8   7      231.71      229.35      5.74 o 
   5  -8   7      456.30      449.34     10.32 o 
   6  -8   7      524.89      538.07     12.02 o 
   7  -8   7       67.25       67.05      5.86 o 
   8  -8   7       79.16       96.05      7.84 o 
   9  -8   7      264.59      274.02     13.45 o 
  10  -8   7      347.23      337.24     15.15 o 
 -10  -7   7      240.99      254.39     11.47 o 
  -9  -7   7      120.25      116.59      6.59 o 
  -8  -7   7       90.25       92.10      4.47 o 
  -7  -7   7      336.52      360.64      7.16 o 
  -6  -7   7      322.66      315.26      6.58 o 
  -5  -7   7       86.27       83.85      3.92 o 
  -4  -7   7      423.64      476.96      7.42 o 
  -3  -7   7      281.06      242.43      5.00 o 
  -2  -7   7      757.91      793.98      7.74 o 
  -1  -7   7      363.84      350.25      5.16 o 
   0  -7   7      106.76      100.15      3.22 o 
   1  -7   7      177.19      217.51      4.20 o 
   2  -7   7      436.42      388.09      5.68 o 
   3  -7   7      456.51      475.93      6.66 o 
   4  -7   7      473.91      468.21      7.48 o 
   5  -7   7      213.06      231.55      6.15 o 
   6  -7   7      113.03       89.36      5.78 o 
   7  -7   7        1.11       -0.76      4.06 o 
   8  -7   7       15.22        7.84      5.16 o 
   9  -7   7        3.02       12.43     11.88 o 
  10  -7   7      132.19      114.25     10.68 o 
 -11  -6   7       35.70       36.14      7.22 o 
 -10  -6   7       55.04       61.99      6.61 o 
  -9  -6   7      129.27      144.84      6.68 o 
  -8  -6   7      252.49      244.38      7.48 o 
  -7  -6   7      162.38      167.41      5.06 o 
  -6  -6   7        3.39       -0.83      2.60 o 
  -5  -6   7        1.99       -1.86      2.48 o 
  -4  -6   7      614.64      647.33      7.80 o 
  -3  -6   7     1224.63     1158.44     10.26 o 
  -2  -6   7       13.50       13.16      1.93 o 
  -1  -6   7        0.34       -0.60      1.64 o 
   0  -6   7       10.58        4.09      1.64 o 
   1  -6   7        1.76        1.76      1.70 o 
   2  -6   7        5.90        9.50      1.78 o 
   3  -6   7       32.31       27.55      2.15 o 
   4  -6   7      738.57      761.98      8.91 o 
   5  -6   7        0.19        0.14      2.40 o 
   6  -6   7      168.94      172.84      5.29 o 
   7  -6   7      223.21      240.50      7.81 o 
   8  -6   7       92.45       83.94      8.67 o 
   9  -6   7      112.71      135.14     10.68 o 
  10  -6   7        1.18        9.89      7.60 o 
  11  -6   7       48.81       59.33      8.21 o 
 -12  -5   7       15.19        9.29      7.93 o 
 -11  -5   7       54.53       54.76     15.28 o 
 -10  -5   7        4.43       -2.25      5.58 o 
  -9  -5   7        1.66       -0.42      3.80 o 
  -8  -5   7       48.40       40.06      4.23 o 
  -7  -5   7        7.27        4.61      2.90 o 
  -6  -5   7       88.35       86.21      3.39 o 
  -5  -5   7      282.66      278.94      4.97 o 
  -4  -5   7     1108.42     1166.60     14.72 o 
  -3  -5   7       33.11       35.85      4.26 o 
  -2  -5   7        1.44        1.31      1.61 o 
  -1  -5   7      302.29      358.73      4.77 o 
   0  -5   7      365.32      347.01      4.65 o 
   1  -5   7       32.87       19.97      1.97 o 
   2  -5   7      193.60      205.32      3.85 o 
   3  -5   7      138.35      147.46      3.74 o 
   4  -5   7     2450.27     2474.03     19.52 o 
   5  -5   7     1353.72     1240.90     12.89 o 
   6  -5   7      597.61      606.87     10.56 o 
   7  -5   7       84.24      109.75      5.26 o 
   8  -5   7      692.96      634.45     19.18 o 
   9  -5   7      381.44      397.76     13.71 o 
  10  -5   7      628.86      653.56     21.24 o 
  11  -5   7      138.21      149.08     10.92 o 
 -12  -4   7        0.57       -9.05     10.59 o 
 -11  -4   7       10.19        6.29      9.71 o 
 -10  -4   7        9.65        3.04      6.17 o 
  -9  -4   7        3.62        8.52      4.53 o 
  -8  -4   7      252.86      240.87      6.90 o 
  -7  -4   7      501.02      497.59      7.53 o 
  -6  -4   7       26.16       26.79      2.54 o 
  -5  -4   7      985.59      978.18      8.98 o 
  -4  -4   7     1044.61     1121.96      8.83 o 
  -3  -4   7      442.62      366.32      4.81 o 
  -2  -4   7      801.76      878.07      7.53 o 
  -1  -4   7      235.20      260.67      3.65 o 
   0  -4   7      553.60      514.91      5.24 o 
   1  -4   7     1844.57     1764.02     13.75 o 
   2  -4   7     1240.70     1182.44     10.25 o 
   3  -4   7      437.80      442.92      5.44 o 
   4  -4   7      379.99      380.23      5.45 o 
   5  -4   7      123.12       94.02      3.64 o 
   6  -4   7       73.19       77.17      3.90 o 
   7  -4   7      147.38      188.09      7.07 o 
   8  -4   7      358.87      340.32      9.97 o 
   9  -4   7      106.89       99.45      5.72 o 
  10  -4   7      324.47      307.51     14.61 o 
  11  -4   7       39.24       29.10      7.45 o 
 -12  -3   7       45.60       41.44      7.69 o 
 -11  -3   7      148.73      170.59     11.21 o 
 -10  -3   7      389.15      349.07     14.01 o 
  -9  -3   7      327.96      367.59     11.72 o 
  -8  -3   7      532.90      503.56      9.48 o 
  -7  -3   7      223.37      208.13      4.54 o 
  -6  -3   7      219.05      204.89      4.41 o 
  -5  -3   7     1030.88     1091.42      9.77 o 
  -4  -3   7      133.61      131.74      3.54 o 
  -3  -3   7     1017.39      858.72      7.44 o 
  -2  -3   7      818.55      910.34      7.78 o 
  -1  -3   7      281.09      306.72      3.85 o 
   0  -3   7      352.53      285.84      3.63 o 
   1  -3   7      344.85      338.24      4.65 o 
   2  -3   7     3068.10     3156.31     21.53 o 
   3  -3   7       48.21       52.87      2.19 o 
   4  -3   7      642.43      568.74      6.58 o 
   5  -3   7       45.08       41.58      3.02 o 
   6  -3   7      105.90       87.01      3.77 o 
   7  -3   7       23.38       19.42      4.05 o 
   8  -3   7       71.03       69.40      4.63 o 
   9  -3   7        0.11       -4.30      4.30 o 
  10  -3   7       34.28       29.75      5.17 o 
  11  -3   7      107.58      117.23      9.87 o 
 -13  -2   7       50.92       51.20      8.01 o 
 -12  -2   7      276.05      280.62     12.30 o 
 -11  -2   7       91.76      109.80      8.56 o 
 -10  -2   7        3.52       -5.63      5.63 o 
  -9  -2   7      570.03      633.44     13.46 o 
  -8  -2   7      394.20      374.30      7.38 o 
  -7  -2   7      216.83      205.32      4.53 o 
  -6  -2   7      850.62      865.04      8.63 o 
  -5  -2   7      107.37      143.68      3.15 o 
  -4  -2   7       17.32       18.28      1.81 o 
  -3  -2   7      312.35      234.11      3.68 o 
  -2  -2   7     3507.25     3664.39     23.31 o 
  -1  -2   7      148.81      163.92      2.72 o 
   0  -2   7       51.01       61.44      2.49 o 
   1  -2   7      371.75      366.00      5.59 o 
   2  -2   7       33.13       30.71      1.80 o 
   3  -2   7     1007.40     1015.12      9.04 o 
   4  -2   7      424.89      440.01      5.63 o 
   5  -2   7      274.77      263.34      6.07 o 
   6  -2   7        4.77        7.15      2.89 o 
   7  -2   7      316.07      330.25      9.24 o 
   8  -2   7       55.04       50.52      5.85 o 
   9  -2   7      121.91      124.67      7.65 o 
  10  -2   7       99.10       89.07      7.08 o 
  11  -2   7       22.01       16.78      5.59 o 
 -13  -1   7       14.99       20.77      8.99 o 
 -12  -1   7        3.89        3.76      5.71 o 
 -11  -1   7       12.67       12.06      5.64 o 
 -10  -1   7        0.21        1.59      3.68 o 
  -9  -1   7       37.43       28.40      3.74 o 
  -8  -1   7      198.62      174.71      4.80 o 
  -7  -1   7       10.60        9.14      1.82 o 
  -6  -1   7      180.33      186.19      3.75 o 
  -5  -1   7       87.02       67.76      2.40 o 
  -4  -1   7      420.05      445.78      5.28 o 
  -3  -1   7      100.67      111.58      2.64 o 
  -2  -1   7        4.09        7.86      1.50 o 
  -1  -1   7     1366.30     1282.09     10.08 o 
   0  -1   7     5153.38     5458.87     30.56 o 
   1  -1   7     1299.66     1228.22      9.25 o 
   2  -1   7     1393.88     1440.41     11.03 o 
   3  -1   7      481.80      457.12      5.99 o 
   4  -1   7      475.71      411.14      6.01 o 
   5  -1   7      190.39      179.89      7.49 o 
   6  -1   7      340.95      394.60      7.66 o 
   7  -1   7      175.47      181.49      6.45 o 
   8  -1   7      596.49      512.73     12.28 o 
   9  -1   7      616.24      645.65     15.11 o 
  10  -1   7       73.64       76.36      7.31 o 
  11  -1   7        1.93        6.09     10.62 o 
 -13   0   7       14.41       10.13      6.20 o 
 -12   0   7       32.90       42.26      6.80 o 
 -11   0   7      175.73      157.93      7.51 o 
 -10   0   7       38.74       38.43      4.48 o 
  -9   0   7      216.46      202.73      6.51 o 
  -8   0   7      373.20      371.73      6.84 o 
  -7   0   7       12.74       10.62      2.20 o 
  -6   0   7     1041.80     1094.64      9.68 o 
  -5   0   7      575.76      508.13      5.81 o 
  -4   0   7      838.82      854.48      7.38 o 
  -3   0   7      571.75      678.67      6.27 o 
  -2   0   7      197.12      147.08      3.03 o 
  -1   0   7     3369.01     3209.87     22.71 o 
   0   0   7      536.06      640.61      6.00 o 
   1   0   7     3122.77     3106.86     19.50 o 
   2   0   7      973.12     1079.24      9.38 o 
   3   0   7      602.34      550.31      6.46 o 
   4   0   7        6.66        6.28      2.17 o 
   5   0   7      410.61      459.22      7.35 o 
   6   0   7      557.97      551.79     13.82 o 
   7   0   7      851.15      808.24     13.95 o 
   8   0   7      190.52      174.08      7.21 o 
   9   0   7      209.03      230.81     11.28 o 
  10   0   7        2.24        1.69      7.12 o 
  11   0   7       30.11       30.18      6.42 o 
 -13   1   7      231.07      251.68     11.32 o 
 -12   1   7      136.09      130.72      7.52 o 
 -11   1   7        7.46       14.63      4.34 o 
 -10   1   7      518.25      434.77      9.21 o 
  -9   1   7     1087.41     1240.19     16.40 o 
  -8   1   7       28.57       43.98      3.25 o 
  -7   1   7        3.52        2.39      2.11 o 
  -6   1   7      395.02      427.84      5.54 o 
  -5   1   7      173.63      143.90      2.75 o 
  -4   1   7     1277.13     1189.46      8.65 o 
  -3   1   7       60.70       51.10      1.78 o 
  -2   1   7       47.46       29.01      1.63 o 
  -1   1   7     2475.08     2540.36     19.16 o 
   0   1   7     1415.24     1411.25     12.14 o 
   1   1   7      784.21      717.55      8.00 o 
   2   1   7       18.45       24.65      1.62 o 
   3   1   7       43.45       51.48      2.44 o 
   4   1   7       23.24       26.48      2.79 o 
   5   1   7       12.66       19.84      3.48 o 
   6   1   7      243.99      224.33      6.30 o 
   7   1   7        1.12       -1.11      3.70 o 
   8   1   7       57.29       57.90      6.90 o 
   9   1   7        3.94       -3.06      6.01 o 
  10   1   7        0.33       -4.18      4.96 o 
 -13   2   7       65.23       55.61      6.85 o 
 -12   2   7      294.57      319.10      9.79 o 
 -11   2   7      106.99      104.19      5.61 o 
 -10   2   7        4.31        1.89      2.84 o 
  -9   2   7       18.66       17.83      2.94 o 
  -8   2   7     1416.70     1404.28     15.70 o 
  -7   2   7      321.45      328.32      6.02 o 
  -6   2   7      776.24      774.93      8.99 o 
  -5   2   7      115.21      110.33      2.63 o 
  -4   2   7      236.65      205.16      3.21 o 
  -3   2   7        0.35       -0.02      1.03 o 
  -2   2   7        1.09       -0.81      1.12 o 
  -1   2   7        3.59        5.19      1.55 o 
   0   2   7       78.68       76.00      2.35 o 
   1   2   7      247.95      230.26      4.36 o 
   2   2   7      262.10      275.39      4.88 o 
   3   2   7       34.86       34.93      1.82 o 
   4   2   7      273.08      286.50      5.51 o 
   5   2   7        7.03        9.31      4.02 o 
   6   2   7      361.94      308.35      8.24 o 
   7   2   7     1011.02      960.24     17.66 o 
   8   2   7      862.15      886.89     18.82 o 
   9   2   7       72.32       67.96      7.06 o 
  10   2   7        6.36       -3.49      6.08 o 
 -13   3   7       45.90       43.61      5.66 o 
 -12   3   7       78.64      107.45      7.71 o 
 -11   3   7      179.60      161.09      5.54 o 
 -10   3   7        1.58        5.54      2.59 o 
  -9   3   7      306.79      335.03      6.91 o 
  -8   3   7      105.02      129.12      3.88 o 
  -7   3   7        9.49        2.11      1.83 o 
  -6   3   7        0.67        1.15      1.56 o 
  -5   3   7      102.04      113.58      2.84 o 
  -4   3   7      595.00      645.90      5.96 o 
  -3   3   7     1652.60     1661.46     13.36 o 
  -2   3   7      387.93      294.10      3.82 o 
  -1   3   7      691.93      825.77      7.54 o 
   0   3   7        4.97        3.71      1.55 o 
   1   3   7       18.30       11.05      2.05 o 
   2   3   7      111.91      102.26      3.31 o 
   3   3   7      239.89      208.05      5.39 o 
   4   3   7      821.15      874.66     10.25 o 
   5   3   7      256.06      294.12      6.77 o 
   6   3   7      963.12      966.28     17.83 o 
   7   3   7      344.51      362.75     13.51 o 
   8   3   7      316.76      350.18     20.02 o 
   9   3   7       18.01       10.95      6.85 o 
  10   3   7      117.28       99.35     11.40 o 
 -13   4   7      110.18      119.67      6.70 o 
 -12   4   7        8.15        5.05      5.37 o 
 -11   4   7       13.32       12.53      3.37 o 
 -10   4   7      123.11      133.32      7.02 o 
  -9   4   7       79.89       68.34      3.42 o 
  -8   4   7       18.40       15.80      4.14 o 
  -7   4   7      753.55      731.06     11.60 o 
  -6   4   7       57.56       72.63      3.70 o 
  -5   4   7      454.92      398.73      6.16 o 
  -4   4   7      555.49      673.21      7.52 o 
  -3   4   7      589.50      532.71      5.59 o 
  -2   4   7     1189.72     1228.52     10.68 o 
  -1   4   7     3661.83     3760.84     24.45 o 
   0   4   7      890.44      851.94      8.03 o 
   1   4   7       13.80        5.97      2.31 o 
   2   4   7      533.06      556.79      7.79 o 
   3   4   7       84.49       91.55      4.27 o 
   4   4   7      505.50      476.02      9.00 o 
   5   4   7       40.21       48.35      5.08 o 
   6   4   7       76.39       93.13      4.30 o 
   7   4   7      393.15      347.66     13.05 o 
   8   4   7        9.44        5.75      5.17 o 
   9   4   7        2.21        6.63      5.86 o 
 -12   5   7      311.95      305.05     11.14 o 
 -11   5   7      162.78      172.93      8.93 o 
 -10   5   7       79.51       70.58      3.80 o 
  -9   5   7      415.92      446.47     11.98 o 
  -8   5   7      869.79      787.19     16.19 o 
  -7   5   7       40.03       47.27      5.27 o 
  -6   5   7       34.44       44.59      3.05 o 
  -5   5   7      423.44      377.65      8.07 o 
  -4   5   7      621.86      670.42      8.43 o 
  -3   5   7      321.80      348.69      5.56 o 
  -2   5   7       11.13       13.42      2.06 o 
  -1   5   7      705.68      633.36      8.13 o 
   0   5   7      832.04      893.68      9.48 o 
   1   5   7       29.78       37.15      2.84 o 
   2   5   7       33.30       33.74      3.19 o 
   3   5   7        3.68       -0.40      2.77 o 
   4   5   7       52.08       62.92      4.99 o 
   5   5   7       35.49       46.38      5.15 o 
   6   5   7        1.02       -1.15      5.70 o 
   7   5   7       76.41       64.29      9.21 o 
   8   5   7        3.57       -8.69      8.69 o 
 -12   6   7       62.17       60.64      4.61 o 
 -11   6   7       26.43       25.84      4.54 o 
 -10   6   7        5.80       10.16      4.88 o 
  -9   6   7      111.63      117.17      6.59 o 
  -8   6   7      297.02      255.30     13.45 o 
  -7   6   7       40.45       45.85      4.20 o 
  -6   6   7       63.59       54.42      4.46 o 
  -5   6   7       33.53       48.34      6.08 o 
  -4   6   7      440.77      323.90      6.25 o 
  -3   6   7      159.93      180.17      5.02 o 
  -2   6   7      191.24      224.37      6.58 o 
  -1   6   7      115.00       91.90      4.18 o 
   0   6   7       24.15        9.74      2.70 o 
   1   6   7       21.76       17.23      2.96 o 
   2   6   7       60.80       58.69      4.57 o 
   3   6   7      229.93      227.27     11.05 o 
   4   6   7      171.16      165.62     10.37 o 
   5   6   7      220.69      227.13     12.25 o 
   6   6   7       40.43       27.96      6.19 o 
   7   6   7       51.17       58.06     10.09 o 
   8   6   7       57.19       89.15     25.81 o 
 -12   7   7        7.35        1.85      3.60 o 
 -11   7   7       64.30       87.38      8.97 o 
 -10   7   7        6.71        1.50      5.52 o 
  -9   7   7        0.84       -3.14      4.71 o 
  -8   7   7      258.95      229.35      8.06 o 
  -7   7   7       33.66       38.66      9.11 o 
  -6   7   7       83.95       88.30      7.39 o 
  -5   7   7      665.31      647.69     13.39 o 
  -4   7   7      149.05      141.72      5.71 o 
  -3   7   7       18.76       29.44      2.24 o 
  -2   7   7       11.42        5.55      3.21 o 
  -1   7   7       18.92       43.79      3.67 o 
   0   7   7       77.02       70.28      4.65 o 
   1   7   7      193.59      195.18      6.51 o 
   2   7   7      191.68      176.94      6.99 o 
   3   7   7      737.38      806.09     19.39 o 
   4   7   7      692.31      701.66     18.53 o 
   5   7   7      171.24      194.17     11.09 o 
   6   7   7      219.85      191.09     13.68 o 
   7   7   7      279.52      334.66     20.56 o 
 -11   8   7        2.13       -5.44      5.44 o 
 -10   8   7       58.01       72.30      7.61 o 
  -9   8   7      255.15      258.72     36.49 o 
  -8   8   7      277.69      252.74     14.24 o 
  -7   8   7      116.81      120.42      8.06 o 
  -6   8   7      396.68      452.30     21.36 o 
  -5   8   7      321.55      239.13     13.65 o 
  -4   8   7      464.62      456.37     11.80 o 
  -3   8   7      562.87      560.49      7.88 o 
  -2   8   7      571.60      551.65      9.77 o 
  -1   8   7      135.04      158.54      7.57 o 
   0   8   7        2.13        1.59      4.00 o 
   1   8   7      124.19      126.93      7.69 o 
   2   8   7       99.43      113.19     10.11 o 
   3   8   7      318.17      403.16     17.70 o 
   4   8   7      543.21      544.46     16.76 o 
   5   8   7       71.32       85.19     17.84 o 
   6   8   7       33.82       27.13      7.94 o 
 -10   9   7      242.53      265.23     15.72 o 
  -9   9   7      137.06      136.41     12.76 o 
  -8   9   7        1.40       -4.58      5.93 o 
  -7   9   7       11.12       19.58      5.34 o 
  -6   9   7      318.43      329.91     15.43 o 
  -5   9   7      161.36      127.81      7.33 o 
  -4   9   7      184.18      194.41      7.60 o 
  -3   9   7      100.37      102.53      4.87 o 
  -2   9   7       17.93       19.00      4.53 o 
  -1   9   7       12.54        3.37      4.27 o 
   0   9   7      105.42      123.11      8.11 o 
   1   9   7       54.68       50.42      6.62 o 
   2   9   7        3.36       21.95     11.27 o 
   3   9   7        1.55       -4.88      6.41 o 
   4   9   7       19.64       48.23      9.10 o 
   5   9   7        6.72        5.37      8.27 o 
  -9  10   7       18.51       19.58      5.34 o 
  -8  10   7       22.28       33.23      5.93 o 
  -7  10   7       20.32       14.83      5.93 o 
  -6  10   7       38.64       40.94      7.71 o 
  -5  10   7       46.81       34.94      5.13 o 
  -4  10   7        5.04        8.74      2.65 o 
  -3  10   7       10.17        1.62      3.29 o 
  -2  10   7        3.88        3.56      4.17 o 
  -1  10   7        6.07        1.91      4.45 o 
   0  10   7       76.05       79.57      7.23 o 
   1  10   7       49.77       42.06     12.46 o 
   2  10   7      106.99       91.38     16.61 o 
   3  10   7      134.52      114.92     11.39 o 
  -7  11   7       15.74       32.63      7.12 o 
  -6  11   7       20.14        8.31      6.53 o 
  -5  11   7       24.06       27.93      7.00 o 
  -4  11   7       58.59       49.50      4.78 o 
  -3  11   7      159.29      183.02      9.15 o 
  -2  11   7      223.70      236.26     10.19 o 
  -1  11   7       69.02       63.35      6.89 o 
   0  11   7       40.50       23.87      6.19 o 
   1  11   7      155.24      138.25     18.39 o 
  -3 -13   8       59.55       46.18      8.24 o 
  -2 -13   8       34.33       57.19      8.26 o 
  -1 -13   8        4.56        3.31      6.23 o 
   0 -13   8        3.66        5.98      6.17 o 
   1 -13   8       44.76       43.43      7.16 o 
   2 -13   8        1.30       -4.42      6.91 o 
   3 -13   8      173.46      179.47     14.43 o 
   4 -13   8       28.10        8.90     13.05 o 
  -5 -12   8       15.57       16.73      7.38 o 
  -4 -12   8        0.08       -5.64      5.64 o 
  -3 -12   8        0.59       -5.44      5.72 o 
  -2 -12   8        1.12       13.64      7.69 o 
  -1 -12   8        8.24        7.43      5.38 o 
   0 -12   8       77.15       60.85      6.85 o 
   1 -12   8      160.12      162.46     10.36 o 
   2 -12   8      211.03      184.64      9.29 o 
   3 -12   8       13.95       17.26      5.53 o 
   4 -12   8       26.53       26.63      9.11 o 
   5 -12   8      378.18      389.69     16.33 o 
   6 -12   8      240.60      246.10     18.10 o 
  -6 -11   8       83.48       83.42      8.39 o 
  -5 -11   8      201.34      220.14     10.09 o 
  -4 -11   8       91.13      104.94      6.77 o 
  -3 -11   8      103.54      112.67      7.80 o 
  -2 -11   8      251.09      268.66     14.79 o 
  -1 -11   8      193.72      193.29      8.41 o 
   0 -11   8       38.94       47.40      5.60 o 
   1 -11   8      296.80      302.51      9.93 o 
   2 -11   8      356.36      381.06     10.94 o 
   3 -11   8      124.50      120.65     10.85 o 
   4 -11   8      173.37      184.03      8.90 o 
   5 -11   8      141.99      134.76      8.12 o 
   6 -11   8       38.55       38.88      9.85 o 
   7 -11   8       38.59       22.22      9.45 o 
  -8 -10   8      163.19      183.16      8.81 o 
  -7 -10   8       76.19       75.50      5.39 o 
  -6 -10   8       10.41        5.27      4.01 o 
  -5 -10   8        2.91       -3.40      3.98 o 
  -4 -10   8       40.33       39.20      4.91 o 
  -3 -10   8       49.00       55.82      6.82 o 
  -2 -10   8      122.47      124.58      5.81 o 
  -1 -10   8      175.98      172.76     11.64 o 
   0 -10   8       44.67       47.28      4.93 o 
   1 -10   8       12.71       22.22      4.73 o 
   2 -10   8       19.75       15.24      4.32 o 
   3 -10   8      226.11      234.41      8.57 o 
   4 -10   8      597.53      585.54     13.07 o 
   5 -10   8       38.79       43.30      5.67 o 
   6 -10   8        0.24       -4.75      4.75 o 
   7 -10   8        2.17       -1.65      6.83 o 
   8 -10   8       11.64       12.50      7.36 o 
  -9  -9   8       44.57       42.12      6.24 o 
  -8  -9   8       25.73       26.21      4.86 o 
  -7  -9   8       73.31       76.92      6.29 o 
  -6  -9   8       65.42       60.43      4.34 o 
  -5  -9   8        5.53       12.76      3.23 o 
  -4  -9   8      118.81      101.63      4.48 o 
  -3  -9   8       25.22       37.00      3.08 o 
  -2  -9   8        5.11        9.94      3.05 o 
  -1  -9   8        5.11       -3.03      3.03 o 
   0  -9   8       47.50       55.55      3.78 o 
   1  -9   8      553.26      539.97     10.15 o 
   2  -9   8      213.42      206.65      6.54 o 
   3  -9   8        4.53       -1.36      4.53 o 
   4  -9   8       60.54       62.03      5.22 o 
   5  -9   8        5.15        5.81      4.12 o 
   6  -9   8       45.62       32.50      6.18 o 
   7  -9   8       23.56        1.69      6.52 o 
   8  -9   8       97.65      118.49      8.32 o 
   9  -9   8      167.96      164.40     15.72 o 
  -9  -8   8       14.94       -0.02      5.66 o 
  -8  -8   8        0.46        4.78      4.36 o 
  -7  -8   8        0.38       -2.32      3.11 o 
  -6  -8   8       20.62       21.50      3.54 o 
  -5  -8   8       73.84       85.25      5.49 o 
  -4  -8   8        3.64        0.43      2.82 o 
  -3  -8   8      155.29      129.15      4.62 o 
  -2  -8   8      542.86      612.52      7.63 o 
  -1  -8   8       15.17        5.71      3.00 o 
   0  -8   8       85.83      107.77      4.38 o 
   1  -8   8      169.84      156.11      4.79 o 
   2  -8   8       65.58       58.80      3.92 o 
   3  -8   8      317.94      353.27      7.60 o 
   4  -8   8      992.44      934.98     13.58 o 
   5  -8   8      280.97      292.28     11.19 o 
   6  -8   8      135.44      114.63      8.19 o 
   7  -8   8       60.59       61.74      7.36 o 
   8  -8   8       60.37       61.26      6.96 o 
   9  -8   8       70.34       98.64     10.39 o 
 -10  -7   8       65.92       83.14     12.27 o 
  -9  -7   8       58.73       58.22      6.03 o 
  -8  -7   8       18.57       21.77      3.99 o 
  -7  -7   8      178.77      175.67      5.33 o 
  -6  -7   8       12.98       10.92      3.10 o 
  -5  -7   8      633.11      670.21      9.06 o 
  -4  -7   8      230.20      193.43      5.01 o 
  -3  -7   8       14.91       11.66      2.58 o 
  -2  -7   8      567.19      596.30      7.85 o 
  -1  -7   8     1201.50     1092.21     11.39 o 
   0  -7   8      368.16      436.42      6.37 o 
   1  -7   8        3.37        3.22      2.20 o 
   2  -7   8      110.21       99.98      3.67 o 
   3  -7   8     1022.32     1088.76     10.49 o 
   4  -7   8      159.01      149.80      4.66 o 
   5  -7   8       99.52       86.27      4.62 o 
   6  -7   8      414.88      405.89     11.33 o 
   7  -7   8      282.22      290.92      9.50 o 
   8  -7   8        4.70       -1.03      5.28 o 
   9  -7   8        1.45       -3.06      7.67 o 
  10  -7   8       23.71       22.99      8.67 o 
 -11  -6   8       56.39       67.35      9.86 o 
 -10  -6   8       81.18       64.42     10.62 o 
  -9  -6   8       61.50       68.99      5.63 o 
  -8  -6   8      276.71      277.13      7.69 o 
  -7  -6   8       37.33       47.00      3.99 o 
  -6  -6   8        7.67        5.11      2.69 o 
  -5  -6   8      796.93      806.13      9.79 o 
  -4  -6   8     1657.93     1591.93     15.05 o 
  -3  -6   8      794.76      797.66      9.09 o 
  -2  -6   8       32.81       28.88      2.75 o 
  -1  -6   8        1.81        1.65      2.12 o 
   0  -6   8       20.15        3.31      1.97 o 
   1  -6   8      440.10      394.04      5.63 o 
   2  -6   8      610.05      570.69      6.98 o 
   3  -6   8       42.66       52.73      3.10 o 
   4  -6   8        9.69       12.74      2.30 o 
   5  -6   8      166.73      134.86      5.43 o 
   6  -6   8      106.46       99.48      5.51 o 
   7  -6   8       78.87       55.22      3.76 o 
   8  -6   8        1.93        7.88      5.74 o 
   9  -6   8       57.51       64.71     10.64 o 
  10  -6   8       45.64       27.27      8.87 o 
 -11  -5   8      178.72      178.73     14.86 o 
 -10  -5   8        2.79        7.22      6.98 o 
  -9  -5   8        5.43        3.13      4.25 o 
  -8  -5   8       14.01       17.53      3.62 o 
  -7  -5   8       75.52       87.83      4.39 o 
  -6  -5   8      239.45      223.36      4.76 o 
  -5  -5   8       13.29        6.93      2.29 o 
  -4  -5   8       22.10       19.22      2.34 o 
  -3  -5   8        2.89        2.72      1.65 o 
  -2  -5   8       73.06       74.27      3.03 o 
  -1  -5   8        2.01       -0.39      1.63 o 
   0  -5   8       17.07       10.09      1.76 o 
   1  -5   8        0.23        0.51      1.95 o 
   2  -5   8       77.66       80.93      3.08 o 
   3  -5   8      318.88      257.01      4.96 o 
   4  -5   8       39.03       38.05      2.86 o 
   5  -5   8        4.00        8.38      2.99 o 
   6  -5   8      857.21      834.65     13.84 o 
   7  -5   8      230.14      246.88      8.36 o 
   8  -5   8       94.81       95.75      5.61 o 
   9  -5   8       54.70       55.12      9.06 o 
  10  -5   8      210.35      204.71     13.65 o 
 -12  -4   8       14.47        3.69      7.74 o 
 -11  -4   8        9.83        0.53      8.41 o 
 -10  -4   8       26.98       30.96      7.42 o 
  -9  -4   8       21.28       18.00      5.22 o 
  -8  -4   8      322.04      305.85      8.87 o 
  -7  -4   8       49.97       57.67      3.62 o 
  -6  -4   8      289.79      264.42      5.82 o 
  -5  -4   8       36.02       38.24      1.93 o 
  -4  -4   8      121.90      101.69      3.16 o 
  -3  -4   8      828.57      838.82      7.76 o 
  -2  -4   8      403.10      421.42      4.90 o 
  -1  -4   8       23.33       13.23      1.71 o 
   0  -4   8      273.99      268.96      4.16 o 
   1  -4   8      555.83      672.66      7.02 o 
   2  -4   8      736.17      724.41      8.08 o 
   3  -4   8     1627.72     1512.93     12.89 o 
   4  -4   8       15.51        9.33      2.86 o 
   5  -4   8        7.28        2.12      3.17 o 
   6  -4   8      780.57      794.24     15.22 o 
   7  -4   8      356.98      342.74      7.68 o 
   8  -4   8      499.22      500.65     11.83 o 
   9  -4   8      169.16      173.72      7.78 o 
  10  -4   8      123.58      107.74     11.37 o 
 -12  -3   8       24.07       37.13      7.57 o 
 -11  -3   8        3.67        2.37      6.51 o 
 -10  -3   8        9.00       -0.17      4.79 o 
  -9  -3   8      132.73      149.63      9.21 o 
  -8  -3   8      158.39      123.74      6.19 o 
  -7  -3   8       20.00       31.06      3.07 o 
  -6  -3   8      460.47      420.71      5.78 o 
  -5  -3   8     2112.16     2167.77     17.19 o 
  -4  -3   8     1136.46     1039.75      9.17 o 
  -3  -3   8       10.17       18.50      1.57 o 
  -2  -3   8       58.39       60.48      2.25 o 
  -1  -3   8      173.75      148.81      2.95 o 
   0  -3   8      764.72      807.63      7.68 o 
   1  -3   8     2045.16     2071.84     16.14 o 
   2  -3   8      145.29      111.76      3.12 o 
   3  -3   8     1020.43     1118.12      9.75 o 
   4  -3   8     1537.00     1528.95     15.58 o 
   5  -3   8      131.33       98.74      4.62 o 
   6  -3   8       67.32       38.30      4.56 o 
   7  -3   8      105.59       87.99      5.75 o 
   8  -3   8       54.12       51.66      8.13 o 
   9  -3   8       16.41       12.52      5.05 o 
  10  -3   8       77.28       64.56      6.87 o 
 -12  -2   8      212.47      220.11     11.51 o 
 -11  -2   8      126.86      101.62     11.05 o 
 -10  -2   8       93.32      116.13      7.37 o 
  -9  -2   8       42.79       59.98      6.35 o 
  -8  -2   8      110.18       90.58      4.65 o 
  -7  -2   8      898.16      944.74     11.10 o 
  -6  -2   8      844.07      843.87      9.37 o 
  -5  -2   8      132.68      126.33      3.34 o 
  -4  -2   8       32.20       32.24      2.37 o 
  -3  -2   8      314.49      395.78      5.68 o 
  -2  -2   8      280.60      298.77      4.20 o 
  -1  -2   8       32.40       59.17      1.97 o 
   0  -2   8      217.77      225.91      3.74 o 
   1  -2   8     1723.38     1646.15     12.83 o 
   2  -2   8      146.34      127.46      2.96 o 
   3  -2   8       63.95       56.45      3.22 o 
   4  -2   8       30.35       19.88      2.91 o 
   5  -2   8        8.51       11.81      3.10 o 
   6  -2   8       90.87       79.11      8.12 o 
   7  -2   8       37.72       36.01      4.66 o 
   8  -2   8       55.96       67.40      6.10 o 
   9  -2   8        0.96       -4.25      4.25 o 
  10  -2   8       50.11       44.53      6.48 o 
 -13  -1   8       17.23       10.27      6.52 o 
 -12  -1   8        2.63       -3.85      5.49 o 
 -11  -1   8        4.02       -1.03      5.26 o 
 -10  -1   8      223.87      223.55      8.49 o 
  -9  -1   8       31.98       41.05      4.27 o 
  -8  -1   8      321.71      276.80      6.45 o 
  -7  -1   8      366.40      426.11      6.10 o 
  -6  -1   8      520.56      565.23      6.87 o 
  -5  -1   8       89.62       71.48      2.71 o 
  -4  -1   8        0.18       -0.86      1.53 o 
  -3  -1   8        9.58        2.29      1.54 o 
  -2  -1   8      339.61      344.17      4.96 o 
  -1  -1   8      161.51      199.11      3.96 o 
   0  -1   8     1112.69     1190.27      8.76 o 
   1  -1   8      644.13      593.20      6.07 o 
   2  -1   8      581.28      554.61      5.85 o 
   3  -1   8       95.70       94.93      3.86 o 
   4  -1   8       84.84      118.80      4.33 o 
   5  -1   8      423.35      420.20      8.42 o 
   6  -1   8       21.88       15.75      3.81 o 
   7  -1   8       85.27       84.34      5.72 o 
   8  -1   8      437.27      419.97     10.53 o 
   9  -1   8       79.11       77.09      6.08 o 
  10  -1   8       45.97       24.34      6.07 o 
 -13   0   8      119.02      104.66      8.94 o 
 -12   0   8       19.79       31.76      6.75 o 
 -11   0   8        0.79       -2.85      4.11 o 
 -10   0   8      272.49      248.99      7.57 o 
  -9   0   8      390.60      396.44      8.85 o 
  -8   0   8        4.65        6.75      2.56 o 
  -7   0   8       30.08       26.12      2.47 o 
  -6   0   8       59.34       64.74      2.67 o 
  -5   0   8        1.42        0.39      1.66 o 
  -4   0   8      158.08      157.48      3.63 o 
  -3   0   8       15.65       11.01      1.62 o 
  -2   0   8      206.28      199.94      3.99 o 
  -1   0   8       47.97       70.37      2.65 o 
   0   0   8      640.43      566.91      6.89 o 
   1   0   8     1715.52     1698.27     12.58 o 
   2   0   8      219.88      234.90      4.12 o 
   3   0   8      595.89      558.79      7.82 o 
   4   0   8      993.53     1006.94     12.88 o 
   5   0   8      435.07      400.25     10.23 o 
   6   0   8      144.20      166.34      8.03 o 
   7   0   8      204.01      223.07      7.91 o 
   8   0   8      108.99      104.86      6.28 o 
   9   0   8      118.66      117.23      6.93 o 
  10   0   8        4.05       -0.40      6.71 o 
 -13   1   8      106.95      113.99      8.84 o 
 -12   1   8       26.18       24.91      5.82 o 
 -11   1   8        1.06       -1.01      3.79 o 
 -10   1   8      103.73       95.65      5.53 o 
  -9   1   8      254.47      279.99      6.71 o 
  -8   1   8      843.11      751.02     10.83 o 
  -7   1   8     1200.08     1306.43     15.17 o 
  -6   1   8      345.68      308.74      5.39 o 
  -5   1   8      510.96      553.34      6.05 o 
  -4   1   8      212.20      237.15      4.25 o 
  -3   1   8        3.48        3.60      1.52 o 
  -2   1   8     1157.57     1122.60      9.98 o 
  -1   1   8     2044.14     2149.01     17.20 o 
   0   1   8     2221.03     2048.52     16.77 o 
   1   1   8      593.78      636.45      7.82 o 
   2   1   8       11.19       12.79      2.23 o 
   3   1   8        4.35        5.58      2.03 o 
   4   1   8       57.96       72.46      4.92 o 
   5   1   8        5.82       11.21      4.05 o 
   6   1   8      186.55      172.81      6.31 o 
   7   1   8      101.53       77.24      5.58 o 
   8   1   8      111.08      130.55      7.45 o 
   9   1   8       14.33       21.18      5.46 o 
  10   1   8        0.25       -5.63      5.63 o 
 -13   2   8      176.72      153.66      7.83 o 
 -12   2   8      189.24      216.75     10.94 o 
 -11   2   8      404.45      365.62      9.30 o 
 -10   2   8      216.26      259.54      6.89 o 
  -9   2   8      440.28      430.00      8.32 o 
  -8   2   8      907.12      897.98     16.83 o 
  -7   2   8      521.84      540.34      9.99 o 
  -6   2   8      347.02      314.85      6.06 o 
  -5   2   8       66.34       70.06      3.06 o 
  -4   2   8       38.19       19.01      1.73 o 
  -3   2   8     1295.22     1151.25     10.34 o 
  -2   2   8     1000.05      965.13      9.29 o 
  -1   2   8        3.98       -0.65      1.74 o 
   0   2   8      964.63      954.38      8.70 o 
   1   2   8     1137.90     1122.54     11.72 o 
   2   2   8      350.86      359.14      6.64 o 
   3   2   8       15.73        5.14      2.38 o 
   4   2   8       29.99       23.71      2.49 o 
   5   2   8        0.26       -0.01      3.67 o 
   6   2   8       43.61       48.51      5.13 o 
   7   2   8       56.98       56.73      8.12 o 
   8   2   8      175.48      165.57      8.91 o 
   9   2   8       18.77       20.60      5.21 o 
 -12   3   8       31.22       31.06      5.96 o 
 -11   3   8      140.80      125.79      5.73 o 
 -10   3   8       30.97       45.67      3.61 o 
  -9   3   8       91.20       88.75      3.99 o 
  -8   3   8       49.86       60.54      3.13 o 
  -7   3   8       99.91      100.57      3.80 o 
  -6   3   8      190.19      179.40      4.47 o 
  -5   3   8        5.78       13.28      2.17 o 
  -4   3   8        0.50        0.12      1.86 o 
  -3   3   8      573.49      601.90      7.25 o 
  -2   3   8      191.83      217.27      4.12 o 
  -1   3   8      306.28      275.56      4.49 o 
   0   3   8      357.51      368.33      5.17 o 
   1   3   8      382.00      410.68      6.56 o 
   2   3   8      160.39      195.03      7.40 o 
   3   3   8       14.19       30.14      3.88 o 
   4   3   8       21.04       13.68      4.21 o 
   5   3   8      204.58      214.23      6.68 o 
   6   3   8      225.99      196.43      8.25 o 
   7   3   8       59.98       71.57      8.36 o 
   8   3   8      203.38      195.86     20.83 o 
   9   3   8       67.79       61.32     10.72 o 
 -12   4   8       13.73       16.17      5.06 o 
 -11   4   8      121.35      124.03      5.85 o 
 -10   4   8       52.45       60.47      4.23 o 
  -9   4   8       25.89       30.33      3.22 o 
  -8   4   8      140.70      164.86      5.24 o 
  -7   4   8       68.36       65.38      3.06 o 
  -6   4   8      254.68      233.72      4.63 o 
  -5   4   8      554.83      513.74      7.70 o 
  -4   4   8       57.41       53.93      2.97 o 
  -3   4   8      337.82      300.09      5.39 o 
  -2   4   8     2134.77     2355.97     22.83 o 
  -1   4   8     1973.88     1823.01     15.19 o 
   0   4   8       84.93      126.76      3.74 o 
   1   4   8      417.47      356.27      7.72 o 
   2   4   8      758.63      796.13     11.02 o 
   3   4   8      672.44      715.47     12.31 o 
   4   4   8       74.76       86.94      6.88 o 
   5   4   8      381.40      353.00     11.89 o 
   6   4   8      250.42      233.31     14.35 o 
   7   4   8      203.28      226.17     13.30 o 
   8   4   8      129.43      152.95     15.93 o 
 -12   5   8      135.95      149.66      8.68 o 
 -11   5   8      179.16      177.97      6.21 o 
 -10   5   8      171.64      166.78      5.62 o 
  -9   5   8      459.58      463.72      8.28 o 
  -8   5   8      434.93      434.63     11.96 o 
  -7   5   8        2.26        1.78      3.37 o 
  -6   5   8       19.68       18.34      4.01 o 
  -5   5   8       95.94      124.31      3.42 o 
  -4   5   8     1358.71     1177.31     13.08 o 
  -3   5   8     1232.29     1199.03     13.67 o 
  -2   5   8      837.78      771.55     12.97 o 
  -1   5   8      777.57      830.87     11.57 o 
   0   5   8      299.11      264.36      6.25 o 
   1   5   8      201.45      213.27      6.03 o 
   2   5   8       52.26       67.45      4.66 o 
   3   5   8       32.40       22.10      5.41 o 
   4   5   8      326.18      303.54     10.87 o 
   5   5   8      275.79      274.04     32.05 o 
   6   5   8       80.84      101.74      8.81 o 
   7   5   8        1.74        8.67     10.40 o 
   8   5   8        6.10        5.11      9.80 o 
 -12   6   8      115.92      121.65      6.94 o 
 -11   6   8      204.22      177.25      6.15 o 
 -10   6   8      109.22      115.26      5.13 o 
  -9   6   8       94.38      100.99      7.58 o 
  -8   6   8      130.19      124.89      9.16 o 
  -7   6   8       88.46       89.36      7.50 o 
  -6   6   8      102.40      120.37      6.24 o 
  -5   6   8       68.92       68.51      4.54 o 
  -4   6   8      114.46      150.86      3.85 o 
  -3   6   8       41.90       31.42      2.63 o 
  -2   6   8      188.00      168.70      6.68 o 
  -1   6   8        3.58       -2.29      2.67 o 
   0   6   8       89.04      116.87      5.71 o 
   1   6   8      161.45      191.92      5.91 o 
   2   6   8        1.70        2.91      4.17 o 
   3   6   8       56.21       48.13      6.97 o 
   4   6   8       41.21       43.82      7.29 o 
   5   6   8       30.20       26.76      7.18 o 
   6   6   8       38.23       30.26     11.27 o 
   7   6   8       17.04       22.78     20.17 o 
 -11   7   8       44.52       54.64     11.27 o 
 -10   7   8       86.05       97.74      8.05 o 
  -9   7   8      144.16      187.48     15.95 o 
  -8   7   8        5.21        2.39      4.53 o 
  -7   7   8       19.79       18.22      4.85 o 
  -6   7   8       77.02       71.00      6.54 o 
  -5   7   8        2.12       -1.34      3.59 o 
  -4   7   8        2.14        0.98      2.50 o 
  -3   7   8      103.10      137.58      5.57 o 
  -2   7   8       23.29       12.05      3.07 o 
  -1   7   8        7.11       12.21      3.75 o 
   0   7   8      102.12       77.88      5.56 o 
   1   7   8       97.44      124.32      6.18 o 
   2   7   8      362.42      373.85     27.42 o 
   3   7   8      420.87      465.82     17.62 o 
   4   7   8      227.41      193.01     11.17 o 
   5   7   8      237.53      255.97     12.91 o 
   6   7   8      346.05      349.16     20.77 o 
 -10   8   8      166.26      156.06     11.03 o 
  -9   8   8      215.46      243.72     30.26 o 
  -8   8   8       29.29       25.88      5.97 o 
  -7   8   8       10.57        1.38      5.31 o 
  -6   8   8      110.67      106.20     10.68 o 
  -5   8   8      220.96      216.51      7.25 o 
  -4   8   8      694.72      756.17     12.74 o 
  -3   8   8      325.59      284.59      6.26 o 
  -2   8   8      157.91      189.48      6.76 o 
  -1   8   8       52.86       41.60      5.19 o 
   0   8   8       52.33       74.76      7.27 o 
   1   8   8       53.41       43.25      6.54 o 
   2   8   8      135.41      151.92     10.83 o 
   3   8   8      273.32      277.54     12.66 o 
   4   8   8      186.32      194.98     11.44 o 
   5   8   8      102.10       99.20     13.03 o 
  -9   9   8      135.36      171.76     10.71 o 
  -8   9   8      167.02      179.39     48.06 o 
  -7   9   8      183.52      221.92     14.24 o 
  -6   9   8      230.60      253.96     15.43 o 
  -5   9   8      240.41      262.24      9.08 o 
  -4   9   8      262.31      259.86      7.15 o 
  -3   9   8      179.70      166.31      6.58 o 
  -2   9   8       75.28       97.86      6.98 o 
  -1   9   8       29.32       43.66      6.02 o 
   0   9   8      205.30      190.04     10.09 o 
   1   9   8       42.76       25.55      7.55 o 
   2   9   8       32.83       35.01     13.65 o 
   3   9   8      103.68       71.04     14.54 o 
  -8  10   8        2.84        5.34      5.93 o 
  -7  10   8       57.77       55.78      8.31 o 
  -6  10   8       76.10       98.50     11.27 o 
  -5  10   8       38.80       41.93      5.22 o 
  -4  10   8        0.41       -1.10      3.10 o 
  -3  10   8        6.05       12.73      4.72 o 
  -2  10   8        2.14        4.63      4.77 o 
  -1  10   8       20.44       36.65      9.12 o 
   0  10   8       22.84       14.22      5.91 o 
   1  10   8        1.08        0.59     10.68 o 
   2  10   8        4.89       -7.71     10.68 o 
  -5  11   8        4.06        0.12      2.94 o 
  -4  11   8        9.50       -0.36      3.48 o 
  -3  11   8      224.84      246.16     12.75 o 
  -2  11   8      196.41      220.94     10.54 o 
  -1  11   8       65.75       78.87     13.28 o 
  -1 -13   9       29.12       35.37      9.45 o 
   0 -13   9       35.49       38.05      7.82 o 
   1 -13   9       79.80       64.94      8.27 o 
   2 -13   9        1.54        3.26      7.20 o 
  -4 -12   9        1.99       -2.13      6.53 o 
  -3 -12   9       31.59       27.24      7.22 o 
  -2 -12   9       14.44        8.70      8.90 o 
  -1 -12   9        0.36       -2.79      5.96 o 
   0 -12   9       37.68       39.43      6.76 o 
   1 -12   9       11.64        2.15      5.48 o 
   2 -12   9      160.02      165.22      9.22 o 
   3 -12   9       60.62       55.45      9.76 o 
   4 -12   9       16.39       17.60      5.79 o 
   5 -12   9       86.78      110.00      9.12 o 
  -6 -11   9       34.40       35.80      6.15 o 
  -5 -11   9       30.90       29.76      6.99 o 
  -4 -11   9       14.00       20.31      5.26 o 
  -3 -11   9       41.94       28.54      5.12 o 
  -2 -11   9       42.22       70.95      8.14 o 
  -1 -11   9       40.84       34.87      6.29 o 
   0 -11   9        5.83        4.57      6.00 o 
   1 -11   9        1.25        1.09      5.11 o 
   2 -11   9        1.99        2.03      5.15 o 
   3 -11   9      147.29      144.11     13.45 o 
   4 -11   9      501.09      487.17     16.79 o 
   5 -11   9      149.02      150.49      8.95 o 
   6 -11   9        8.06        8.30      6.41 o 
  -7 -10   9       41.94       42.49      5.52 o 
  -6 -10   9        9.07        8.86      4.35 o 
  -5 -10   9       62.32       52.24      4.90 o 
  -4 -10   9      110.44      122.83      7.22 o 
  -3 -10   9       63.04       57.31      5.67 o 
  -2 -10   9      215.30      234.74     10.48 o 
  -1 -10   9       95.01       90.03      5.31 o 
   0 -10   9      306.83      301.55      9.82 o 
   1 -10   9      331.75      323.51     10.19 o 
   2 -10   9        1.55        2.05      4.07 o 
   3 -10   9        5.45       11.02      4.56 o 
   4 -10   9      155.17      120.00      7.76 o 
   5 -10   9      122.30      153.00      8.49 o 
   6 -10   9       12.59        8.87      6.26 o 
   7 -10   9       16.77        9.33      6.38 o 
  -8  -9   9       65.16       80.83      6.86 o 
  -7  -9   9       24.47       17.02      4.37 o 
  -6  -9   9       59.85       74.55      4.90 o 
  -5  -9   9      154.44      151.93      5.53 o 
  -4  -9   9      164.35      146.68      6.11 o 
  -3  -9   9      215.27      269.92      8.24 o 
  -2  -9   9       44.02       36.62      3.85 o 
  -1  -9   9        0.46       -1.64      2.90 o 
   0  -9   9       94.71       86.45      4.56 o 
   1  -9   9       39.35       39.01      3.37 o 
   2  -9   9        0.15       -2.87      3.12 o 
   3  -9   9      279.24      268.77     16.02 o 
   4  -9   9       49.39       49.19      6.08 o 
   5  -9   9       13.41        9.74      5.06 o 
   6  -9   9        5.79       -5.30      5.30 o 
   7  -9   9        5.37        0.44      4.86 o 
   8  -9   9        1.45       -5.53      5.53 o 
  -9  -8   9       33.24       38.59      6.65 o 
  -8  -8   9        6.24       -0.83      5.35 o 
  -7  -8   9        0.17       -0.23      3.15 o 
  -6  -8   9       14.09        5.19      3.20 o 
  -5  -8   9       69.10       66.36      4.53 o 
  -4  -8   9      275.35      265.42      6.18 o 
  -3  -8   9       11.52       11.57      2.93 o 
  -2  -8   9       38.86       33.45      3.20 o 
  -1  -8   9        1.79       -0.23      2.57 o 
   0  -8   9       63.07       66.09      4.14 o 
   1  -8   9      170.03      154.53      4.97 o 
   2  -8   9      218.63      258.51      6.32 o 
   3  -8   9      458.24      440.40      8.45 o 
   4  -8   9      109.28      102.35      5.29 o 
   5  -8   9        1.31        2.71      4.63 o 
   6  -8   9       11.63        5.34      6.71 o 
   7  -8   9        8.52        7.99      5.61 o 
   8  -8   9       93.63       87.30      7.87 o 
   9  -8   9       26.31       14.10      6.46 o 
 -10  -7   9        1.67       -5.64      6.70 o 
  -9  -7   9       53.40       72.11      7.03 o 
  -8  -7   9        7.97        4.05      3.74 o 
  -7  -7   9        9.76       11.70      3.70 o 
  -6  -7   9      139.16      122.34      4.47 o 
  -5  -7   9      276.16      298.19      6.29 o 
  -4  -7   9       18.59        5.99      2.80 o 
  -3  -7   9      271.02      298.75      6.32 o 
  -2  -7   9        8.92        0.30      2.64 o 
  -1  -7   9      173.91      204.74      5.18 o 
   0  -7   9      971.69      931.33     11.27 o 
   1  -7   9       51.01       41.39      3.64 o 
   2  -7   9       39.29       48.55      3.75 o 
   3  -7   9     1043.66     1014.68     11.03 o 
   4  -7   9      320.02      308.68      6.09 o 
   5  -7   9      115.49      144.03     10.61 o 
   6  -7   9       84.23       88.05      5.54 o 
   7  -7   9      339.19      321.74     11.70 o 
   8  -7   9      454.70      477.33     14.22 o 
   9  -7   9      238.06      231.82     11.99 o 
 -10  -6   9      121.86      132.04     11.40 o 
  -9  -6   9       29.98       38.10      5.36 o 
  -8  -6   9       10.32        2.49      3.68 o 
  -7  -6   9        2.17        2.95      3.16 o 
  -6  -6   9      105.76      106.35      4.10 o 
  -5  -6   9      573.01      598.31      8.43 o 
  -4  -6   9      945.41      909.12     10.53 o 
  -3  -6   9      634.47      713.09      9.41 o 
  -2  -6   9      130.44      110.77      4.30 o 
  -1  -6   9      687.77      678.09      9.52 o 
   0  -6   9      154.31      161.54      4.79 o 
   1  -6   9        5.31       -0.52      2.47 o 
   2  -6   9      667.99      738.55      9.75 o 
   3  -6   9      350.64      325.40      8.44 o 
   4  -6   9       21.61       19.71      3.36 o 
   5  -6   9       87.56       91.29      4.56 o 
   6  -6   9       46.78       38.67      5.30 o 
   7  -6   9       57.55       47.90      5.08 o 
   8  -6   9        0.98       -5.43      5.43 o 
   9  -6   9       42.15       25.40      6.78 o 
 -11  -5   9      264.68      240.53     14.03 o 
 -10  -5   9       99.14       98.44      9.16 o 
  -9  -5   9       20.47       21.14      6.56 o 
  -8  -5   9       24.48       22.53      4.14 o 
  -7  -5   9        1.80        3.35      3.24 o 
  -6  -5   9      151.84      158.05      5.24 o 
  -5  -5   9      247.58      242.58      5.10 o 
  -4  -5   9       51.06       51.64      3.44 o 
  -3  -5   9       96.11      135.51      4.34 o 
  -2  -5   9      389.62      358.17      6.24 o 
  -1  -5   9       17.83       21.65      2.66 o 
   0  -5   9       24.00       24.56      2.97 o 
   1  -5   9      472.06      454.37      8.26 o 
   2  -5   9       49.17       66.10      3.55 o 
   3  -5   9        0.27        2.94      2.62 o 
   4  -5   9       26.74       33.58      4.86 o 
   5  -5   9      130.25      134.30      6.22 o 
   6  -5   9       17.95       19.68      4.08 o 
   7  -5   9       30.57       34.61      5.54 o 
   8  -5   9       94.39       85.69      6.31 o 
   9  -5   9      157.59      147.48      7.32 o 
 -11  -4   9       26.12       31.00      8.27 o 
 -10  -4   9       47.17       51.73      8.42 o 
  -9  -4   9      153.57      145.89      7.85 o 
  -8  -4   9       60.89       64.94      5.46 o 
  -7  -4   9       60.77       62.06      4.96 o 
  -6  -4   9       27.80       24.95      3.19 o 
  -5  -4   9       16.01       22.86      3.05 o 
  -4  -4   9       26.55       27.76      2.49 o 
  -3  -4   9      187.02      204.30      6.02 o 
  -2  -4   9       42.66       40.06      2.78 o 
  -1  -4   9      428.83      406.96      8.43 o 
   0  -4   9        5.08        0.26      2.07 o 
   1  -4   9      262.90      290.22      7.16 o 
   2  -4   9     2268.34     2242.99     20.76 o 
   3  -4   9      165.68      188.23      4.98 o 
   4  -4   9      267.82      248.60      7.13 o 
   5  -4   9      114.09      110.68      5.72 o 
   6  -4   9      689.83      624.31     13.07 o 
   7  -4   9      673.35      674.64     14.15 o 
   8  -4   9      255.51      253.33      9.26 o 
   9  -4   9       49.42       35.46      5.62 o 
  10  -4   9       13.64       -1.18      6.85 o 
 -12  -3   9       32.26       36.19      7.69 o 
 -11  -3   9       50.41       50.68      7.69 o 
 -10  -3   9       52.84       50.66      7.86 o 
  -9  -3   9       40.64       40.66      9.34 o 
  -8  -3   9       20.90       22.06      4.52 o 
  -7  -3   9      162.76      162.59      6.16 o 
  -6  -3   9      151.97      148.65      4.79 o 
  -5  -3   9       15.70       18.35      2.64 o 
  -4  -3   9      804.12      821.61      9.62 o 
  -3  -3   9      221.15      226.43      3.97 o 
  -2  -3   9      291.18      256.22      4.62 o 
  -1  -3   9     1114.25     1198.94     10.61 o 
   0  -3   9       17.78       14.91      2.36 o 
   1  -3   9      564.04      519.96      7.08 o 
   2  -3   9      597.61      611.77      8.30 o 
   3  -3   9      470.03      462.52      7.22 o 
   4  -3   9      497.15      470.06     10.61 o 
   5  -3   9      807.12      827.41     18.49 o 
   6  -3   9      100.08      114.66      7.73 o 
   7  -3   9      209.25      194.90      8.26 o 
   8  -3   9      107.25      104.81      6.97 o 
   9  -3   9       34.19       30.06      7.04 o 
  10  -3   9        1.02        5.12      6.59 o 
 -12  -2   9      216.05      196.75     11.04 o 
 -11  -2   9       21.76       37.42      6.88 o 
 -10  -2   9        7.63       12.53      5.39 o 
  -9  -2   9       79.55       62.60      6.17 o 
  -8  -2   9      259.89      286.97      7.85 o 
  -7  -2   9     1504.03     1394.26     18.71 o 
  -6  -2   9     1903.20     1869.08     18.82 o 
  -5  -2   9     1047.47     1108.31     11.71 o 
  -4  -2   9      427.77      487.46      7.79 o 
  -3  -2   9       88.76       64.86      3.04 o 
  -2  -2   9     1111.77     1034.12      9.73 o 
  -1  -2   9        2.22        7.59      1.84 o 
   0  -2   9      837.35      858.17      8.41 o 
   1  -2   9     1011.70      990.15      9.97 o 
   2  -2   9       14.09       10.42      2.07 o 
   3  -2   9      128.84      132.69      4.85 o 
   4  -2   9        1.88        0.80      2.94 o 
   5  -2   9      676.95      658.40     10.37 o 
   6  -2   9      242.88      196.17      9.11 o 
   7  -2   9       65.18       72.07      6.18 o 
   8  -2   9        2.17       -3.84      4.70 o 
   9  -2   9        7.79        6.98      5.17 o 
  10  -2   9       21.82       26.79      7.13 o 
 -12  -1   9        8.53        4.66      6.03 o 
 -11  -1   9       52.64       48.31      6.94 o 
 -10  -1   9      484.10      493.44     13.07 o 
  -9  -1   9       76.32       78.39      5.58 o 
  -8  -1   9        1.52        2.08      3.26 o 
  -7  -1   9       79.79       82.89      3.83 o 
  -6  -1   9      909.88      871.26     13.67 o 
  -5  -1   9     1294.13     1372.73     13.95 o 
  -4  -1   9       25.06       28.63      2.26 o 
  -3  -1   9       16.28        6.47      1.89 o 
  -2  -1   9      127.39      141.06      4.46 o 
  -1  -1   9       19.99       32.91      2.48 o 
   0  -1   9     2117.15     2020.47     19.29 o 
   1  -1   9      895.25      926.89      8.95 o 
   2  -1   9      106.71      113.95      3.44 o 
   3  -1   9      173.58      160.68      5.18 o 
   4  -1   9       19.71       15.39      3.73 o 
   5  -1   9      516.96      463.88      8.82 o 
   6  -1   9       48.94       58.34      5.26 o 
   7  -1   9       31.89       35.68      5.31 o 
   8  -1   9       18.91       18.64      5.26 o 
   9  -1   9        7.04       -2.83      6.07 o 
 -12   0   9        3.47        1.16      5.73 o 
 -11   0   9      162.61      189.11     12.12 o 
 -10   0   9       40.53       31.81      4.61 o 
  -9   0   9       44.55       37.10      4.23 o 
  -8   0   9       16.28       30.39      3.83 o 
  -7   0   9      324.32      347.18      7.24 o 
  -6   0   9       84.92       84.95      3.46 o 
  -5   0   9        1.35        2.00      1.85 o 
  -4   0   9       24.93       24.39      2.15 o 
  -3   0   9       18.84       18.96      2.08 o 
  -2   0   9      284.18      304.65      5.22 o 
  -1   0   9       19.92       13.58      2.23 o 
   0   0   9      843.68      801.28      9.03 o 
   1   0   9     1271.01     1390.73     11.77 o 
   2   0   9       39.56       39.35      2.58 o 
   3   0   9      572.23      574.57      8.73 o 
   4   0   9      723.94      751.70     11.15 o 
   5   0   9      338.40      336.08      7.61 o 
   6   0   9      580.72      562.29      9.94 o 
   7   0   9      264.85      265.53      9.35 o 
   8   0   9        2.28        6.65      4.87 o 
   9   0   9        2.36       18.89      6.21 o 
 -12   1   9        0.37       -4.38      4.38 o 
 -11   1   9        2.98       -4.06      4.06 o 
 -10   1   9      324.12      322.40     12.22 o 
  -9   1   9      230.80      230.78      7.02 o 
  -8   1   9      337.93      321.71      7.20 o 
  -7   1   9      951.90      976.98     15.62 o 
  -6   1   9      675.81      669.87      9.88 o 
  -5   1   9      772.94      842.25      9.97 o 
  -4   1   9      436.75      366.66      5.48 o 
  -3   1   9      446.17      440.39      5.85 o 
  -2   1   9        8.57        7.64      2.03 o 
  -1   1   9      142.08      132.02      3.74 o 
   0   1   9     1535.30     1464.73     14.75 o 
   1   1   9      862.68      930.72     10.11 o 
   2   1   9     1147.39     1051.68     14.35 o 
   3   1   9     1159.74     1223.86     13.08 o 
   4   1   9      413.36      426.63      8.01 o 
   5   1   9      452.13      430.79     10.68 o 
   6   1   9      290.62      295.50      7.43 o 
   7   1   9      121.18      106.23      6.57 o 
   8   1   9      197.96      202.48      9.48 o 
   9   1   9       19.59       18.03      5.88 o 
 -12   2   9        1.33       -4.03      4.17 o 
 -11   2   9      103.51      105.01      6.43 o 
 -10   2   9      202.66      211.08      7.27 o 
  -9   2   9      133.06      108.08      4.99 o 
  -8   2   9      498.65      578.11      9.38 o 
  -7   2   9      244.78      207.84      5.76 o 
  -6   2   9      229.02      252.53      5.81 o 
  -5   2   9       60.87       60.03      3.19 o 
  -4   2   9       53.68       45.07      2.51 o 
  -3   2   9      499.50      483.16      7.13 o 
  -2   2   9     1313.25     1430.40     12.34 o 
  -1   2   9     2261.14     2012.00     17.88 o 
   0   2   9        2.56        3.27      2.26 o 
   1   2   9      875.51      871.16     11.45 o 
   2   2   9      746.36      693.42     11.44 o 
   3   2   9      908.30      972.88     15.09 o 
   4   2   9       25.59       20.79      2.91 o 
   5   2   9        7.84        5.04      4.52 o 
   6   2   9       56.16       52.37      7.47 o 
   7   2   9        0.99        2.91      7.40 o 
   8   2   9       13.92       11.73      6.94 o 
 -12   3   9       10.66        5.02      6.00 o 
 -11   3   9       49.78       56.43      4.95 o 
 -10   3   9      161.05      145.74      5.28 o 
  -9   3   9      292.93      280.45      6.76 o 
  -8   3   9       81.12       94.29      5.69 o 
  -7   3   9       26.00       31.89      3.43 o 
  -6   3   9       60.41       45.02      3.05 o 
  -5   3   9       23.46       42.14      4.02 o 
  -4   3   9       89.09       95.43      4.07 o 
  -3   3   9      569.02      503.25      9.12 o 
  -2   3   9        9.33       11.37      2.38 o 
  -1   3   9      125.92      120.64      3.88 o 
   0   3   9      176.67      161.61      4.40 o 
   1   3   9       80.95       82.02      4.31 o 
   2   3   9        5.91        4.82      4.56 o 
   3   3   9      105.88       98.07      6.67 o 
   4   3   9        0.52       -0.14      4.33 o 
   5   3   9      218.58      228.97     10.35 o 
   6   3   9       24.75       35.97      4.63 o 
   7   3   9       43.71       43.36      5.37 o 
   8   3   9       86.30       92.16      7.41 o 
 -12   4   9        8.89        1.96      6.08 o 
 -11   4   9        0.04        3.39      4.71 o 
 -10   4   9        0.59       -1.60      5.04 o 
  -9   4   9       45.25       35.00      4.42 o 
  -8   4   9        0.13       -2.11      2.11 o 
  -7   4   9        0.61        3.33      2.25 o 
  -6   4   9      112.34      134.51      4.39 o 
  -5   4   9       18.84       18.88      2.58 o 
  -4   4   9        3.79        2.28      2.39 o 
  -3   4   9      160.44      138.94      4.53 o 
  -2   4   9      773.93      743.46     10.75 o 
  -1   4   9      671.91      597.84      9.08 o 
   0   4   9      559.01      660.82     11.12 o 
   1   4   9      332.40      317.39      9.24 o 
   2   4   9      957.60      994.55     16.43 o 
   3   4   9      430.87      387.40     13.31 o 
   4   4   9      155.81      184.94     13.36 o 
   5   4   9       76.32       79.62      9.45 o 
   6   4   9        9.38        0.38      6.23 o 
   7   4   9       88.91       73.63     26.11 o 
 -11   5   9      102.51      100.61      5.81 o 
 -10   5   9      131.60      149.57      8.80 o 
  -9   5   9      300.75      302.48      9.38 o 
  -8   5   9      126.67      130.28      5.19 o 
  -7   5   9       13.10       13.66      2.70 o 
  -6   5   9      142.55      117.88      3.85 o 
  -5   5   9       37.82       58.90      4.84 o 
  -4   5   9      248.08      219.97      6.70 o 
  -3   5   9      132.35      197.95      5.28 o 
  -2   5   9      799.70      745.55     11.72 o 
  -1   5   9      392.25      411.78     10.66 o 
   0   5   9       25.39       24.22      3.52 o 
   1   5   9      158.41      178.50      7.16 o 
   2   5   9      527.56      541.73     13.98 o 
   3   5   9       97.66      111.64      8.71 o 
   4   5   9      102.12      101.20     11.91 o 
   5   5   9      216.69      193.77     31.15 o 
   6   5   9      152.22      179.66     16.30 o 
   7   5   9       32.87       48.66     18.39 o 
 -11   6   9      135.73      154.46      6.41 o 
 -10   6   9       77.83       83.73      6.28 o 
  -9   6   9      161.79      139.37      4.91 o 
  -8   6   9      131.31      168.74      5.27 o 
  -7   6   9      146.42      152.59      7.07 o 
  -6   6   9      248.61      286.51      6.93 o 
  -5   6   9      217.16      193.13      4.61 o 
  -4   6   9      151.13      158.09      4.53 o 
  -3   6   9      413.37      440.10      8.26 o 
  -2   6   9      384.26      405.89     13.23 o 
  -1   6   9       90.29      106.83      6.77 o 
   0   6   9       36.69       42.90      5.92 o 
   1   6   9      154.33      149.80      6.47 o 
   2   6   9        7.00        4.89      5.57 o 
   3   6   9      102.66      105.76      8.89 o 
   4   6   9       29.58       42.18      7.62 o 
   5   6   9      149.20      152.49     14.89 o 
   6   6   9        0.03       18.35     10.81 o 
 -10   7   9       29.48       26.68      7.02 o 
  -9   7   9        1.16       -2.54      4.97 o 
  -8   7   9       18.10       22.28      6.64 o 
  -7   7   9        5.57        4.27      3.01 o 
  -6   7   9        6.97        3.89      2.36 o 
  -5   7   9       49.93       42.88      4.94 o 
  -4   7   9       67.51       83.78      3.42 o 
  -3   7   9       35.55       45.13      4.17 o 
  -2   7   9       32.49       32.60      4.23 o 
  -1   7   9        4.87       12.83      4.55 o 
   0   7   9       73.97       74.64      5.90 o 
   1   7   9      143.62      164.09      8.05 o 
   2   7   9      239.64      262.00     11.88 o 
   3   7   9        4.17        1.34      7.10 o 
   4   7   9        2.03        9.44      6.97 o 
   5   7   9       83.11       74.23     13.30 o 
  -9   8   9       51.87       49.93     12.76 o 
  -8   8   9       54.95       53.28      7.91 o 
  -7   8   9       37.80       46.03     12.16 o 
  -6   8   9       54.45       58.73      3.86 o 
  -5   8   9      145.76      154.25      9.09 o 
  -4   8   9      135.37      154.84      7.96 o 
  -3   8   9       46.76       55.06      3.86 o 
  -2   8   9      202.89      212.01      9.74 o 
  -1   8   9      136.82      128.73      8.55 o 
   0   8   9       50.91       80.61      7.63 o 
   1   8   9      146.99      128.76     17.80 o 
   2   8   9      113.39      121.85     11.12 o 
   3   8   9       30.06       26.53      8.54 o 
   4   8   9       86.17       91.97     29.67 o 
  -8   9   9       71.06       82.55      9.17 o 
  -7   9   9      100.90      110.37     11.27 o 
  -6   9   9      166.41      160.80      6.02 o 
  -5   9   9      164.14      169.55      7.02 o 
  -4   9   9      196.50      184.13      7.10 o 
  -3   9   9      266.24      310.45     14.57 o 
  -2   9   9       10.75        8.32      5.02 o 
  -1   9   9        3.35        4.46      5.05 o 
   0   9   9      244.87      247.37     12.06 o 
   1   9   9      357.61      379.75     27.89 o 
   2   9   9      223.54      186.91     21.95 o 
  -6  10   9       82.46       84.61      6.24 o 
  -5  10   9       82.90       71.17      5.35 o 
  -4  10   9       29.54       40.71      5.68 o 
  -3  10   9        3.26       -4.53      4.53 o 
  -2  10   9        0.79        1.06      4.97 o 
  -1  10   9       13.55        9.32      5.70 o 
  -3 -12  10       76.75       74.68      9.23 o 
  -2 -12  10       32.73       17.62      7.21 o 
  -1 -12  10        0.48        0.13      6.60 o 
   0 -12  10        9.85       -2.63      6.09 o 
   1 -12  10       40.51       40.96      7.51 o 
   2 -12  10      146.31      125.39      9.82 o 
   3 -12  10      103.78       93.17      8.94 o 
  -5 -11  10       34.31       33.50      6.44 o 
  -4 -11  10       12.23        7.07      5.17 o 
  -3 -11  10        7.82        6.35      4.90 o 
  -2 -11  10       37.61       38.55      5.37 o 
  -1 -11  10        1.23        2.04      5.71 o 
   0 -11  10        0.43        0.93      5.28 o 
   1 -11  10      115.78       91.01      7.86 o 
   2 -11  10      115.24      114.81     13.19 o 
   3 -11  10       93.13       99.80      7.94 o 
   4 -11  10       50.50       65.68      7.34 o 
   5 -11  10       19.47       22.84      6.84 o 
  -6 -10  10       26.64       19.92      4.86 o 
  -5 -10  10       13.42       18.22      5.44 o 
  -4 -10  10      134.32      125.81      7.54 o 
  -3 -10  10      281.23      296.01      9.81 o 
  -2 -10  10      105.73      104.42      6.61 o 
  -1 -10  10        2.62       11.36      5.15 o 
   0 -10  10       97.24      108.65      5.36 o 
   1 -10  10      214.57      202.60     10.10 o 
   2 -10  10      201.83      211.17      9.99 o 
   3 -10  10      269.91      270.43     12.80 o 
   4 -10  10      320.04      347.84     11.99 o 
   5 -10  10      106.14       96.84      9.05 o 
   6 -10  10       37.40       36.91      7.34 o 
  -7  -9  10       38.66       38.63      5.99 o 
  -6  -9  10       72.36       66.75      6.08 o 
  -5  -9  10      121.17      135.21      5.73 o 
  -4  -9  10       29.05       36.65      3.89 o 
  -3  -9  10      166.29      178.91      5.58 o 
  -2  -9  10      136.37      124.66      4.77 o 
  -1  -9  10      228.36      270.83      9.33 o 
   0  -9  10       28.78       21.93      3.55 o 
   1  -9  10        1.23       -2.86      2.86 o 
   2  -9  10      194.51      213.73      9.04 o 
   3  -9  10       70.14       66.92      6.73 o 
   4  -9  10        0.95        2.51      5.10 o 
   5  -9  10       60.78       57.70      7.45 o 
   6  -9  10       29.53       16.12     11.17 o 
   7  -9  10        3.87        6.83     10.42 o 
  -8  -8  10       38.69       37.64      6.38 o 
  -7  -8  10       13.99        4.03      4.32 o 
  -6  -8  10       76.25       71.73      4.80 o 
  -5  -8  10      230.56      210.58      5.91 o 
  -4  -8  10      123.71      140.65      5.01 o 
  -3  -8  10        0.86        2.17      2.88 o 
  -2  -8  10       48.77       38.11      3.59 o 
  -1  -8  10       33.11       34.42      3.47 o 
   0  -8  10       59.56       54.38      4.21 o 
   1  -8  10        5.20        4.76      3.08 o 
   2  -8  10       72.17       69.67      4.35 o 
   3  -8  10      131.48      135.78      4.92 o 
   4  -8  10       64.94       67.00      5.56 o 
   5  -8  10       39.21       26.91      5.91 o 
   6  -8  10        0.48        2.02      6.11 o 
   7  -8  10        1.06        3.50      5.89 o 
   8  -8  10       81.68       82.79     10.53 o 
  -9  -7  10        0.07        2.30      5.40 o 
  -8  -7  10        0.07        7.85      5.26 o 
  -7  -7  10       15.21       10.89      3.68 o 
  -6  -7  10       42.37       35.59      3.95 o 
  -5  -7  10       21.66       25.98      3.25 o 
  -4  -7  10        5.17        9.35      2.91 o 
  -3  -7  10        3.49        0.75      2.70 o 
  -2  -7  10        0.52       -2.68      2.68 o 
  -1  -7  10      136.33      142.67      4.93 o 
   0  -7  10      268.46      239.87      6.63 o 
   1  -7  10      338.09      348.53      8.75 o 
   2  -7  10      155.05      130.26      6.25 o 
   3  -7  10      117.36      120.22      4.77 o 
   4  -7  10       40.03       51.16      3.66 o 
   5  -7  10      358.98      375.24     10.39 o 
   6  -7  10      181.30      180.59     13.16 o 
   7  -7  10      186.48      199.06     16.44 o 
   8  -7  10       90.90       84.75      8.14 o 
 -10  -6  10      147.11      144.55     11.61 o 
  -9  -6  10      260.01      263.82     10.20 o 
  -8  -6  10       50.41       61.43      5.85 o 
  -7  -6  10       27.05       31.25      4.09 o 
  -6  -6  10       57.28       71.20      4.71 o 
  -5  -6  10        9.19       11.18      2.76 o 
  -4  -6  10      715.19      697.28      9.24 o 
  -3  -6  10      168.95      157.88      5.20 o 
  -2  -6  10      226.68      236.95      6.07 o 
  -1  -6  10      752.38      790.91     10.77 o 
   0  -6  10      312.35      305.55      6.62 o 
   1  -6  10      217.29      223.15      6.16 o 
   2  -6  10      705.00      667.42      9.99 o 
   3  -6  10       22.19       22.07      3.95 o 
   4  -6  10        3.30        7.63      3.96 o 
   5  -6  10       92.60      100.39      6.41 o 
   6  -6  10       95.95       99.62      7.02 o 
   7  -6  10      409.29      430.39     12.14 o 
   8  -6  10       72.30       65.89      5.51 o 
 -10  -5  10      152.44      161.91     12.18 o 
  -9  -5  10      141.73      122.87      8.84 o 
  -8  -5  10       19.28       27.92      4.88 o 
  -7  -5  10      106.20       91.95      5.71 o 
  -6  -5  10      395.20      412.77      9.36 o 
  -5  -5  10      657.93      587.07     12.89 o 
  -4  -5  10       67.73       70.10      3.63 o 
  -3  -5  10        1.45       -1.31      2.59 o 
  -2  -5  10      255.26      249.00      5.92 o 
  -1  -5  10     1375.10     1392.41     16.38 o 
   0  -5  10      514.13      466.85      8.84 o 
   1  -5  10       61.23       67.71      4.07 o 
   2  -5  10      178.80      170.53      4.81 o 
   3  -5  10      153.93      159.63      5.81 o 
   4  -5  10        1.14       -3.60      3.60 o 
   5  -5  10       43.88       27.89      4.90 o 
   6  -5  10       16.38       11.16      4.99 o 
   7  -5  10        2.08       -0.31      4.72 o 
   8  -5  10        0.26       -4.57      4.57 o 
   9  -5  10        9.51       13.14      6.43 o 
 -11  -4  10      195.52      202.65     13.08 o 
 -10  -4  10       19.09       26.20      7.50 o 
  -9  -4  10        0.61       -2.24      6.09 o 
  -8  -4  10      107.03      113.07      7.20 o 
  -7  -4  10        6.12        1.74      3.75 o 
  -6  -4  10        2.43        1.99      3.48 o 
  -5  -4  10       12.61       12.69      3.39 o 
  -4  -4  10        0.30        6.44      3.13 o 
  -3  -4  10       12.05        6.16      2.21 o 
  -2  -4  10       74.96       87.96      3.75 o 
  -1  -4  10       32.06       26.84      3.23 o 
   0  -4  10        8.13        3.12      2.45 o 
   1  -4  10        0.40       -1.39      2.45 o 
   2  -4  10        7.99       11.79      2.71 o 
   3  -4  10       64.79       62.24      4.17 o 
   4  -4  10       22.31       18.08      3.71 o 
   5  -4  10       39.18       31.91      4.65 o 
   6  -4  10      166.34      174.67      8.62 o 
   7  -4  10      412.45      399.92     11.32 o 
   8  -4  10       83.20       92.36      8.23 o 
   9  -4  10      126.01      129.87      9.64 o 
 -11  -3  10        2.97       -5.36      5.77 o 
 -10  -3  10       18.00       12.47      6.13 o 
  -9  -3  10        8.63        6.65      5.22 o 
  -8  -3  10       10.36        6.15      4.21 o 
  -7  -3  10        7.40        7.91      3.82 o 
  -6  -3  10        1.63        1.34      3.41 o 
  -5  -3  10      710.88      707.20     11.39 o 
  -4  -3  10      104.22       91.47      4.13 o 
  -3  -3  10      113.79      115.67      4.44 o 
  -2  -3  10     1555.54     1615.77     15.76 o 
  -1  -3  10     1757.40     1724.88     16.78 o 
   0  -3  10       19.68       14.77      2.47 o 
   1  -3  10      518.96      496.47      7.86 o 
   2  -3  10      136.94      161.97      5.07 o 
   3  -3  10      101.99      114.17      7.12 o 
   4  -3  10      354.08      372.12      8.45 o 
   5  -3  10      201.20      204.80      6.63 o 
   6  -3  10      396.72      409.78     20.32 o 
   7  -3  10      723.39      738.42     16.94 o 
   8  -3  10       96.83       86.33      7.33 o 
   9  -3  10       53.99       46.10      9.68 o 
 -11  -2  10      236.19      243.90     11.79 o 
 -10  -2  10       86.20       94.23      8.33 o 
  -9  -2  10        1.42       -3.39      4.22 o 
  -8  -2  10       11.83        4.37      4.32 o 
  -7  -2  10      298.08      311.46      8.10 o 
  -6  -2  10      704.27      684.31     11.09 o 
  -5  -2  10      199.49      175.26      6.29 o 
  -4  -2  10      252.99      285.21      5.98 o 
  -3  -2  10      382.74      393.77      6.27 o 
  -2  -2  10      599.90      645.79      8.81 o 
  -1  -2  10      140.92      119.61      4.34 o 
   0  -2  10      366.64      333.86      5.48 o 
   1  -2  10      251.07      300.99      5.86 o 
   2  -2  10      303.88      304.86      6.52 o 
   3  -2  10      143.33      130.88      5.89 o 
   4  -2  10      647.99      609.19     10.19 o 
   5  -2  10      321.79      312.41      8.00 o 
   6  -2  10      195.91      208.47     14.79 o 
   7  -2  10      324.66      329.50     10.62 o 
   8  -2  10      113.84       80.33      6.97 o 
   9  -2  10       23.80       21.54      6.78 o 
 -12  -1  10       17.45       13.89      6.52 o 
 -11  -1  10        1.14        4.13      5.93 o 
 -10  -1  10        1.28       -4.95      5.13 o 
  -9  -1  10      210.43      220.50      8.10 o 
  -8  -1  10       73.02       77.16      7.39 o 
  -7  -1  10       19.22       13.10      3.76 o 
  -6  -1  10       65.14       73.16      4.49 o 
  -5  -1  10      214.14      234.03      7.14 o 
  -4  -1  10      282.16      245.84      5.27 o 
  -3  -1  10      824.01      814.35      9.71 o 
  -2  -1  10      506.69      584.91      7.97 o 
  -1  -1  10      128.45      106.67      3.76 o 
   0  -1  10       78.05       70.25      3.96 o 
   1  -1  10      410.62      360.87      5.90 o 
   2  -1  10       71.07       82.42      5.34 o 
   3  -1  10      208.34      217.86      5.84 o 
   4  -1  10      105.43      109.90      5.80 o 
   5  -1  10        0.26       -3.28      3.33 o 
   6  -1  10       34.12       39.02      5.38 o 
   7  -1  10        3.59        0.63      4.65 o 
   8  -1  10       20.81       30.90      5.80 o 
 -12   0  10       47.00       42.11      7.71 o 
 -11   0  10       18.89       13.90      6.42 o 
 -10   0  10       11.20       11.08      4.58 o 
  -9   0  10       78.21       75.39      6.33 o 
  -8   0  10       51.23       55.74      4.51 o 
  -7   0  10      112.23       90.70      5.43 o 
  -6   0  10      237.19      182.01      6.16 o 
  -5   0  10      169.45      186.62      5.28 o 
  -4   0  10      195.41      157.74      4.35 o 
  -3   0  10        0.12       -1.20      2.08 o 
  -2   0  10      694.14      640.12      8.85 o 
  -1   0  10      359.13      353.79      6.94 o 
   0   0  10      372.23      355.29      7.30 o 
   1   0  10        1.98       -2.16      2.49 o 
   2   0  10      107.42      107.56      6.60 o 
   3   0  10      858.06      891.81     11.68 o 
   4   0  10      521.09      465.87      8.42 o 
   5   0  10      499.35      505.90      9.44 o 
   6   0  10      485.49      467.12     12.34 o 
   7   0  10      140.08      112.38      7.16 o 
   8   0  10       50.63       57.50      6.17 o 
 -12   1  10        0.05       -5.18      5.18 o 
 -11   1  10       13.01       18.25      5.74 o 
 -10   1  10       35.24       16.77      5.12 o 
  -9   1  10        3.23        0.89      3.49 o 
  -8   1  10       28.26       30.84      3.96 o 
  -7   1  10       56.80       56.26      4.55 o 
  -6   1  10      151.56      146.37      5.99 o 
  -5   1  10        6.50        6.35      2.51 o 
  -4   1  10      329.15      371.66      6.76 o 
  -3   1  10      437.87      427.28      7.45 o 
  -2   1  10        1.81        3.32      2.48 o 
  -1   1  10       28.87       37.80      3.19 o 
   0   1  10      528.92      566.63      8.84 o 
   1   1  10      169.64      156.51      5.04 o 
   2   1  10       63.21       87.94      5.07 o 
   3   1  10      295.29      315.92      8.28 o 
   4   1  10      554.83      531.30     11.59 o 
   5   1  10      473.95      489.94     11.17 o 
   6   1  10       72.46       70.43      5.00 o 
   7   1  10      127.95      126.74      7.10 o 
   8   1  10        5.46       15.28      4.82 o 
 -12   2  10       14.99       11.34      4.77 o 
 -11   2  10        2.68        4.34      4.32 o 
 -10   2  10       41.48       47.93      6.10 o 
  -9   2  10      130.42      114.05      5.88 o 
  -8   2  10      143.03      156.47      6.81 o 
  -7   2  10      385.42      343.42      7.62 o 
  -6   2  10      359.63      381.84      7.97 o 
  -5   2  10       28.60       16.67      3.06 o 
  -4   2  10      422.12      478.35      8.68 o 
  -3   2  10      339.24      380.22      8.45 o 
  -2   2  10      355.40      344.95      7.90 o 
  -1   2  10      116.16      121.08      4.96 o 
   0   2  10        4.63        2.96      2.62 o 
   1   2  10       37.86       35.51      4.91 o 
   2   2  10      347.16      356.91     10.32 o 
   3   2  10      163.65      169.03      7.08 o 
   4   2  10      374.53      390.37     10.16 o 
   5   2  10       96.83      101.47      7.61 o 
   6   2  10        2.14       -0.97      4.79 o 
   7   2  10       30.61       43.87      9.85 o 
 -11   3  10       46.00       41.58      6.40 o 
 -10   3  10      275.13      250.80      8.19 o 
  -9   3  10      244.25      278.53      7.89 o 
  -8   3  10      170.08      162.84      5.79 o 
  -7   3  10       14.22       16.68      3.13 o 
  -6   3  10       22.53       30.91      3.29 o 
  -5   3  10     1016.46      944.39     13.45 o 
  -4   3  10      271.53      235.28      6.38 o 
  -3   3  10       80.82       50.86      3.85 o 
  -2   3  10      242.50      223.53      6.31 o 
  -1   3  10      286.61      287.67      6.93 o 
   0   3  10        1.93       -0.61      3.69 o 
   1   3  10       37.84       28.12      5.86 o 
   2   3  10        4.25       -3.47      4.50 o 
   3   3  10        0.12       -4.82      4.82 o 
   4   3  10       11.01        8.54      7.57 o 
   5   3  10       10.93        7.68      7.24 o 
   6   3  10       17.39       16.26      6.93 o 
   7   3  10        7.82       21.14     11.31 o 
 -11   4  10      150.00      156.14      8.82 o 
 -10   4  10       42.41       46.38      5.92 o 
  -9   4  10       20.65       18.88      4.64 o 
  -8   4  10       24.21       19.44      3.13 o 
  -7   4  10        0.11       -0.38      2.56 o 
  -6   4  10       15.52       22.54      2.92 o 
  -5   4  10       13.59        6.10      2.72 o 
  -4   4  10      108.22      109.41      5.68 o 
  -3   4  10       85.40       86.33      4.45 o 
  -2   4  10       29.00       25.60      4.46 o 
  -1   4  10      226.47      257.10      7.18 o 
   0   4  10      234.77      210.36      7.36 o 
   1   4  10       13.47        5.63      5.44 o 
   2   4  10      269.82      283.44     13.52 o 
   3   4  10      112.88       84.70      9.68 o 
   4   4  10       34.23       18.76      9.62 o 
   5   4  10       31.60       32.18     10.88 o 
   6   4  10       31.50       33.19      9.04 o 
 -11   5  10        0.61       -4.58      4.58 o 
 -10   5  10        7.98        3.91      3.69 o 
  -9   5  10       12.48       10.95      3.39 o 
  -8   5  10      116.11      116.38      7.01 o 
  -7   5  10      188.69      199.27      6.85 o 
  -6   5  10        2.39       -0.58      2.70 o 
  -5   5  10       31.35       39.52      4.60 o 
  -4   5  10      181.44      216.22      6.72 o 
  -3   5  10       17.13       17.69      4.01 o 
  -2   5  10      228.10      223.51      8.07 o 
  -1   5  10      327.89      340.58     13.53 o 
   0   5  10      102.54       87.63      5.89 o 
   1   5  10      267.19      306.16     12.38 o 
   2   5  10      753.73      709.82     17.06 o 
   3   5  10      359.75      399.56     25.81 o 
   4   5  10      164.28      169.88     18.69 o 
   5   5  10       66.42       76.29     13.21 o 
 -10   6  10      155.45      161.11      7.63 o 
  -9   6  10       10.35        8.07      3.35 o 
  -8   6  10        1.43       -0.55      3.02 o 
  -7   6  10       68.47       62.07      4.53 o 
  -6   6  10      277.75      291.12      9.87 o 
  -5   6  10      600.51      590.68     10.06 o 
  -4   6  10       87.77      102.97      4.84 o 
  -3   6  10      113.93       95.69      5.09 o 
  -2   6  10      174.73      201.73      8.75 o 
  -1   6  10       24.70       15.12      4.81 o 
   0   6  10       91.32      113.83      7.04 o 
   1   6  10      228.91      184.47      9.28 o 
   2   6  10      286.88      317.87     14.31 o 
   3   6  10       44.41       44.33      8.20 o 
   4   6  10        1.23       -0.46      9.54 o 
   5   6  10       33.90       40.29     12.15 o 
  -9   7  10       69.81       66.63      4.49 o 
  -8   7  10       10.63        9.67      3.91 o 
  -7   7  10       16.31       17.64      3.67 o 
  -6   7  10       25.12       28.00      4.88 o 
  -5   7  10       59.69       63.04      4.87 o 
  -4   7  10      104.93       84.40      4.22 o 
  -3   7  10      271.54      296.33      8.48 o 
  -2   7  10       19.85        7.88      4.47 o 
  -1   7  10       10.73       13.33      5.11 o 
   0   7  10        0.29        0.11      5.80 o 
   1   7  10       42.95       36.20     14.24 o 
   2   7  10        3.86       -6.11      6.11 o 
   3   7  10        0.88       -6.37      6.37 o 
  -8   8  10        7.20        2.12      3.16 o 
  -7   8  10       12.78       12.52      3.48 o 
  -6   8  10        1.19       -3.26      3.26 o 
  -5   8  10       42.45       43.72      5.00 o 
  -4   8  10        0.41        5.17      4.51 o 
  -3   8  10        4.22        4.63      3.45 o 
  -2   8  10       35.92       36.92      6.17 o 
  -1   8  10       22.13       35.79      6.72 o 
   0   8  10        7.21       11.27     11.27 o 
   1   8  10      146.22      152.49     19.58 o 
   2   8  10       37.93       31.48     11.27 o 
  -6   9  10       12.23        8.20      4.45 o 
  -5   9  10        2.96        2.36      4.16 o 
  -4   9  10      229.96      251.04     13.02 o 
  -3   9  10      398.97      415.52     13.86 o 
  -2   9  10        9.49        8.39      4.24 o 
  -1   9  10       15.74       14.60      5.91 o 
   0   9  10      184.62      138.25     18.99 o 
  -3 -11  11       29.97       39.70      7.89 o 
  -2 -11  11       28.52       28.92      5.85 o 
  -1 -11  11        0.29        9.34      9.47 o 
   0 -11  11        3.00        1.51      7.10 o 
   1 -11  11        0.06        0.06      5.55 o 
   2 -11  11        2.14        4.48      5.71 o 
   3 -11  11       12.25       13.81      7.09 o 
  -5 -10  11        0.73       -4.16      4.16 o 
  -4 -10  11        4.94        2.38      4.97 o 
  -3 -10  11       54.33       67.66      6.57 o 
  -2 -10  11       98.33       85.99      6.70 o 
  -1 -10  11        3.34        9.99      4.81 o 
   0 -10  11       35.66       27.76      5.16 o 
   1 -10  11      144.90      158.78     15.09 o 
   2 -10  11      232.26      239.35     16.53 o 
   3 -10  11      152.77      164.46     10.56 o 
   4 -10  11       45.81       59.71      7.95 o 
   5 -10  11       30.62       30.09      7.34 o 
  -7  -9  11      147.25      167.06      8.85 o 
  -6  -9  11      106.90      111.17      5.99 o 
  -5  -9  11       73.89       79.61      5.15 o 
  -4  -9  11      102.43      117.53      5.27 o 
  -3  -9  11      100.26      104.67      5.44 o 
  -2  -9  11        4.82        1.37      3.29 o 
  -1  -9  11       39.60       37.55      4.56 o 
   0  -9  11       34.64       31.31      4.19 o 
   1  -9  11      121.62      155.92      7.05 o 
   2  -9  11      196.03      189.36     10.79 o 
   3  -9  11      182.42      174.44      8.60 o 
   4  -9  11       41.64       63.68     14.17 o 
   5  -9  11        0.87        6.17      6.07 o 
   6  -9  11       57.88       68.93      9.53 o 
  -8  -8  11       70.16       91.67      7.99 o 
  -7  -8  11       79.91       75.26      6.73 o 
  -6  -8  11      273.46      298.83     12.64 o 
  -5  -8  11      285.99      287.77      6.89 o 
  -4  -8  11       85.68       78.27      6.40 o 
  -3  -8  11        7.92        6.12      3.07 o 
  -2  -8  11       49.97       65.34      4.81 o 
  -1  -8  11       75.91       73.04      4.21 o 
   0  -8  11       25.80       25.85      3.90 o 
   1  -8  11      123.25      120.97      5.64 o 
   2  -8  11        8.71        0.84      3.43 o 
   3  -8  11        2.08       -3.30      3.30 o 
   4  -8  11       18.06        9.75      5.79 o 
   5  -8  11       20.24       17.10      5.28 o 
   6  -8  11        2.73        0.87      6.01 o 
   7  -8  11       31.72       44.36      8.31 o 
  -8  -7  11       50.51       58.47      6.87 o 
  -7  -7  11       16.89       13.61      4.92 o 
  -6  -7  11       10.35       11.42      3.66 o 
  -5  -7  11        9.94        6.25      3.27 o 
  -4  -7  11        5.86        2.17      2.85 o 
  -3  -7  11        9.13        5.46      2.99 o 
  -2  -7  11        2.71        4.00      3.03 o 
  -1  -7  11       28.13       26.47      3.58 o 
   0  -7  11       69.47       62.08      4.13 o 
   1  -7  11       79.98       68.72      4.06 o 
   2  -7  11       38.48       48.37      4.96 o 
   3  -7  11       46.97       43.03      4.42 o 
   4  -7  11       78.03       84.77      5.16 o 
   5  -7  11       31.12       33.25      8.01 o 
   6  -7  11       84.24       89.57      7.17 o 
   7  -7  11      100.67      102.83      8.68 o 
  -9  -6  11       26.17       29.32      8.52 o 
  -8  -6  11       21.12       28.77      5.76 o 
  -7  -6  11        2.61        5.73      4.40 o 
  -6  -6  11       30.29       31.37      3.99 o 
  -5  -6  11       53.13       46.77      4.11 o 
  -4  -6  11      103.86      117.00      6.08 o 
  -3  -6  11       38.51       37.12      3.68 o 
  -2  -6  11      304.67      306.10      6.94 o 
  -1  -6  11       62.06       64.99      4.16 o 
   0  -6  11      294.44      290.44      8.10 o 
   1  -6  11     1133.20     1106.75     15.16 o 
   2  -6  11      365.46      349.79      7.99 o 
   3  -6  11        2.71        2.69      4.33 o 
   4  -6  11        4.87        5.62      4.41 o 
   5  -6  11      112.30      111.17      7.05 o 
   6  -6  11      370.49      406.88     13.04 o 
   7  -6  11       44.40       49.99      7.09 o 
 -10  -5  11       67.02       64.93      9.90 o 
  -9  -5  11      142.76      126.36     10.58 o 
  -8  -5  11       76.70       77.32      7.58 o 
  -7  -5  11       96.19      100.67      6.69 o 
  -6  -5  11        1.71        3.89      3.76 o 
  -5  -5  11       71.78       68.92      4.89 o 
  -4  -5  11       13.53       14.10      3.75 o 
  -3  -5  11        2.10       -2.49      2.49 o 
  -2  -5  11      169.63      193.56      7.29 o 
  -1  -5  11      202.43      181.38      5.44 o 
   0  -5  11      591.12      601.84      9.95 o 
   1  -5  11      462.56      475.10      8.35 o 
   2  -5  11      176.40      158.25      5.72 o 
   3  -5  11      154.75      153.37      5.96 o 
   4  -5  11       13.86       -0.62      4.28 o 
   5  -5  11       16.92       31.79      6.55 o 
   6  -5  11       26.35       13.15      5.41 o 
   7  -5  11       18.78       19.11      5.57 o 
   8  -5  11       63.53       62.18      7.73 o 
 -10  -4  11      100.88      123.12     12.08 o 
  -9  -4  11       45.15       32.22      7.51 o 
  -8  -4  11      236.57      212.24     14.45 o 
  -7  -4  11      253.71      274.25      9.84 o 
  -6  -4  11       23.48       29.29      8.15 o 
  -5  -4  11        8.12       17.74      3.92 o 
  -4  -4  11       21.64       17.16      3.61 o 
  -3  -4  11      109.73      112.03      5.47 o 
  -2  -4  11      177.79      205.74      8.04 o 
  -1  -4  11        3.57        0.35      2.92 o 
   0  -4  11        1.95        2.16      2.70 o 
   1  -4  11       21.33       33.00      3.68 o 
   2  -4  11        4.39        3.15      3.31 o 
   3  -4  11       61.20       45.34      4.38 o 
   4  -4  11      155.41      140.21      6.26 o 
   5  -4  11       18.54       13.69      4.96 o 
   6  -4  11       56.16       45.42      6.35 o 
   7  -4  11        9.44       11.04      5.17 o 
   8  -4  11       80.98      106.02     13.62 o 
 -10  -3  11       18.97       19.10      6.51 o 
  -9  -3  11        2.80        1.00      5.47 o 
  -8  -3  11       26.05       21.92      5.96 o 
  -7  -3  11      313.99      295.72     10.40 o 
  -6  -3  11      455.32      427.52     10.58 o 
  -5  -3  11       30.31       21.30      4.26 o 
  -4  -3  11      149.14      142.84      6.59 o 
  -3  -3  11      297.78      313.46      7.21 o 
  -2  -3  11       91.62       74.42      4.28 o 
  -1  -3  11       52.63       49.86      3.15 o 
   0  -3  11      309.17      339.58      9.43 o 
   1  -3  11       53.24       53.09      4.51 o 
   2  -3  11       97.92      121.02      5.08 o 
   3  -3  11      163.36      180.05      6.07 o 
   4  -3  11       81.58       82.21      7.77 o 
   5  -3  11      282.67      268.00      8.09 o 
   6  -3  11      131.98      130.23     11.99 o 
   7  -3  11       43.96       34.89      6.00 o 
   8  -3  11      143.24      155.65      9.69 o 
 -11  -2  11       27.31       28.89      7.05 o 
 -10  -2  11        1.86        5.44      7.71 o 
  -9  -2  11       23.21       22.67      6.16 o 
  -8  -2  11       18.74       11.36      4.71 o 
  -7  -2  11        0.71        6.10      4.42 o 
  -6  -2  11        5.50        9.29      4.95 o 
  -5  -2  11        1.68       -1.93      3.39 o 
  -4  -2  11       30.10       25.97      3.72 o 
  -3  -2  11      277.85      289.28      7.02 o 
  -2  -2  11      655.55      617.12      9.27 o 
  -1  -2  11     1030.93     1001.93     12.95 o 
   0  -2  11      800.26      918.17     12.36 o 
   1  -2  11       24.78       25.32      3.17 o 
   2  -2  11       29.51       18.39      3.18 o 
   3  -2  11        5.15       12.82      3.20 o 
   4  -2  11      132.55      137.76      5.62 o 
   5  -2  11      221.04      214.95     11.06 o 
   6  -2  11      323.89      290.74      9.88 o 
   7  -2  11       21.34       18.01      5.68 o 
   8  -2  11       15.62       11.30      6.23 o 
 -11  -1  11      253.03      253.63     11.92 o 
 -10  -1  11       84.97       89.16      8.24 o 
  -9  -1  11       44.82       40.77      6.41 o 
  -8  -1  11      253.80      272.34      9.92 o 
  -7  -1  11      185.69      170.48      9.99 o 
  -6  -1  11      155.39      132.50      6.99 o 
  -5  -1  11       95.26       90.83      5.62 o 
  -4  -1  11      468.55      484.25      9.12 o 
  -3  -1  11      689.97      758.09     12.17 o 
  -2  -1  11      101.09       87.77      4.85 o 
  -1  -1  11      218.95      220.68      5.75 o 
   0  -1  11      112.89      141.20      5.45 o 
   1  -1  11      285.54      253.23      7.43 o 
   2  -1  11        1.33        2.09      3.66 o 
   3  -1  11       19.82       21.74      3.37 o 
   4  -1  11      209.27      164.61      5.60 o 
   5  -1  11        2.35        6.58      4.16 o 
   6  -1  11      167.29      193.36     12.42 o 
   7  -1  11       49.13       58.92      6.21 o 
 -11   0  11      101.06      105.44      8.70 o 
 -10   0  11       31.10       27.96      7.71 o 
  -9   0  11       73.32       83.01      6.42 o 
  -8   0  11       62.70       69.87      5.50 o 
  -7   0  11      133.71      117.55      6.14 o 
  -6   0  11       57.10       57.14      4.88 o 
  -5   0  11       26.20       21.93      3.96 o 
  -4   0  11      222.11      238.27     11.13 o 
  -3   0  11      548.93      542.66      9.98 o 
  -2   0  11      784.48      726.31     12.19 o 
  -1   0  11       17.83       15.28      3.36 o 
   0   0  11      145.81      132.97      6.42 o 
   1   0  11      593.42      573.52     10.66 o 
   2   0  11       92.58       92.51      5.49 o 
   3   0  11       22.90       23.15      3.36 o 
   4   0  11      171.93      159.45      7.24 o 
   5   0  11      156.00      142.46     13.31 o 
   6   0  11       21.76       26.86      4.50 o 
   7   0  11       51.64       60.42      6.89 o 
 -11   1  11        2.92        3.56      5.45 o 
 -10   1  11      114.43       94.48      7.13 o 
  -9   1  11       90.94      105.74      6.68 o 
  -8   1  11        2.39        0.69      3.80 o 
  -7   1  11        6.04        5.99      3.43 o 
  -6   1  11      101.02      100.46      6.84 o 
  -5   1  11      108.48       91.55      6.19 o 
  -4   1  11      259.21      241.87      7.71 o 
  -3   1  11       78.84       69.53      5.77 o 
  -2   1  11        0.49       -3.94      3.94 o 
  -1   1  11        1.66       -0.40      3.28 o 
   0   1  11       30.28       25.84      3.91 o 
   1   1  11        4.34       -0.65      4.36 o 
   2   1  11       10.38       14.89      4.31 o 
   3   1  11        2.87       -3.81      3.81 o 
   4   1  11      287.18      284.49      9.85 o 
   5   1  11      203.15      209.76      8.96 o 
   6   1  11       50.91       49.10      6.98 o 
   7   1  11      222.53      229.53     12.82 o 
 -11   2  11        5.81        4.33      4.57 o 
 -10   2  11        1.67       -1.42      4.22 o 
  -9   2  11       42.29       30.51      4.80 o 
  -8   2  11       31.61       37.14      4.86 o 
  -7   2  11      136.15      125.49      6.97 o 
  -6   2  11       81.19       84.67      5.67 o 
  -5   2  11       24.53       28.74      4.37 o 
  -4   2  11      720.19      672.87     13.66 o 
  -3   2  11     1079.30     1001.16     17.37 o 
  -2   2  11      304.32      328.79      9.70 o 
  -1   2  11       17.42       23.83      4.11 o 
   0   2  11      261.35      269.51     10.58 o 
   1   2  11      218.07      192.93      9.96 o 
   2   2  11      452.37      470.82     16.90 o 
   3   2  11      609.36      597.80     18.76 o 
   4   2  11      357.86      413.51     12.93 o 
   5   2  11       34.99       38.99     10.49 o 
   6   2  11      162.05      146.22     15.24 o 
 -10   3  11      131.24      141.17      6.92 o 
  -9   3  11      110.42      128.15      6.65 o 
  -8   3  11       53.57       46.55      4.91 o 
  -7   3  11      191.11      171.41      7.08 o 
  -6   3  11      131.02      127.14      6.29 o 
  -5   3  11      365.72      367.30      9.86 o 
  -4   3  11      230.40      232.67      8.09 o 
  -3   3  11      174.57      150.33      6.93 o 
  -2   3  11       69.98       65.82      5.03 o 
  -1   3  11        6.07       13.07      3.96 o 
   0   3  11      160.02      119.92      9.89 o 
   1   3  11      237.26      266.64     16.30 o 
   2   3  11       50.40       37.76     11.27 o 
   3   3  11      157.74      172.94     14.06 o 
   4   3  11       83.18       86.64     12.67 o 
   5   3  11       89.97       88.57     10.36 o 
   6   3  11       59.69       59.59     11.91 o 
 -10   4  11      243.89      239.22     11.71 o 
  -9   4  11      205.55      237.28     10.14 o 
  -8   4  11       62.05       58.56      4.65 o 
  -7   4  11       52.69       65.62      4.96 o 
  -6   4  11       68.21       70.04      6.77 o 
  -5   4  11       33.93       22.20      4.18 o 
  -4   4  11       12.74       39.63      4.66 o 
  -3   4  11      103.94       66.10      6.21 o 
  -2   4  11        0.97        4.47      3.39 o 
  -1   4  11        5.34        4.78      3.86 o 
   0   4  11        2.76       -2.87      7.55 o 
   1   4  11       23.82       29.24      9.12 o 
   2   4  11        1.08       -5.26      6.80 o 
   3   4  11       71.07       80.56     14.83 o 
   4   4  11      245.31      295.64     18.88 o 
   5   4  11        2.45       -9.95     22.84 o 
 -10   5  11        0.15       -3.97      4.61 o 
  -9   5  11        1.84        0.33      4.71 o 
  -8   5  11        0.09       -4.15      4.15 o 
  -7   5  11        2.80        2.26      3.62 o 
  -6   5  11       19.74        5.62      3.43 o 
  -5   5  11        1.96       -1.15      4.33 o 
  -4   5  11       21.73       13.39      6.37 o 
  -3   5  11       57.26       57.42      4.77 o 
  -2   5  11       38.11       43.17      4.97 o 
  -1   5  11        1.93       -4.31      4.31 o 
   0   5  11       76.81       64.10      9.38 o 
   1   5  11      401.69      418.15     13.44 o 
   2   5  11      198.93      197.03     15.52 o 
   3   5  11       92.03      124.47     13.85 o 
   4   5  11      103.35       95.66     13.43 o 
  -9   6  11       68.41       69.60      6.64 o 
  -8   6  11       13.54        7.24      4.80 o 
  -7   6  11       18.13       26.46      4.31 o 
  -6   6  11      252.50      241.94     11.13 o 
  -5   6  11      424.95      443.75     10.77 o 
  -4   6  11        4.86        5.32      3.73 o 
  -3   6  11       64.41       66.55      5.16 o 
  -2   6  11      217.68      251.89     11.13 o 
  -1   6  11      184.01      165.30     12.53 o 
   0   6  11      119.62      124.87     12.65 o 
   1   6  11      215.59      218.42     11.61 o 
   2   6  11      129.19      128.89     10.20 o 
   3   6  11       29.19       18.18     10.04 o 
  -8   7  11       96.50      107.16      6.38 o 
  -7   7  11      134.62      146.04      7.28 o 
  -6   7  11       77.59       67.66      7.34 o 
  -5   7  11       32.98       35.48      6.52 o 
  -4   7  11       81.39       95.35      6.40 o 
  -3   7  11      165.63      151.18      6.80 o 
  -2   7  11       58.90       54.78      5.42 o 
  -1   7  11      158.80      201.27     11.83 o 
   0   7  11      239.82      232.00     22.55 o 
   1   7  11      231.63      275.89     15.83 o 
   2   7  11        0.53       -1.69      7.84 o 
  -6   8  11       39.83       46.89      7.41 o 
  -5   8  11        7.14        4.87      6.25 o 
  -4   8  11        7.89        5.89      6.25 o 
  -3   8  11        0.24       -2.54      3.78 o 
  -2   8  11        3.45       -0.59      4.34 o 
  -1   8  11        0.20       -5.34     10.68 o 
  -4 -10  12       11.61        4.84      5.43 o 
  -3 -10  12       16.02        2.14      6.19 o 
  -2 -10  12        9.10       12.28      5.26 o 
  -1 -10  12       14.82       16.37      5.05 o 
   0 -10  12        2.49       -2.83      5.29 o 
   1 -10  12       28.90       29.92      6.26 o 
   2 -10  12       80.34       70.22      8.69 o 
   3 -10  12       38.07       52.18      8.12 o 
  -5  -9  12       26.80       32.83      4.47 o 
  -4  -9  12       41.30       52.04      4.74 o 
  -3  -9  12      106.29       99.29      6.50 o 
  -2  -9  12       27.95       27.10      4.51 o 
  -1  -9  12        4.27        1.89      4.06 o 
   0  -9  12       32.97       34.21      4.79 o 
   1  -9  12       98.18      110.49      6.21 o 
   2  -9  12      117.33      110.44      6.30 o 
   3  -9  12      120.60      139.41     11.18 o 
   4  -9  12      129.28      116.47      9.76 o 
  -7  -8  12      105.00      100.19      7.55 o 
  -6  -8  12      169.87      185.94      8.12 o 
  -5  -8  12      102.27       88.57      6.88 o 
  -4  -8  12       75.80       93.02      4.99 o 
  -3  -8  12       35.39       39.05      4.18 o 
  -2  -8  12       36.03       39.02      4.77 o 
  -1  -8  12        8.65        3.65      4.11 o 
   0  -8  12       94.67      127.69      5.39 o 
   1  -8  12       66.48       69.50      5.27 o 
   2  -8  12       54.86       47.55      4.89 o 
   3  -8  12        7.85        2.94      3.87 o 
   4  -8  12       16.88       24.03      5.47 o 
   5  -8  12       22.12       31.01      7.09 o 
  -8  -7  12       13.90        4.49      7.14 o 
  -7  -7  12       48.12       54.08      7.64 o 
  -6  -7  12       82.48       93.13      6.86 o 
  -5  -7  12      107.06      113.96      5.83 o 
  -4  -7  12        7.08       13.89      3.27 o 
  -3  -7  12       10.53        8.05      3.34 o 
  -2  -7  12      120.83       95.28      4.78 o 
  -1  -7  12      144.07      139.94      5.43 o 
   0  -7  12        0.12       -3.94      3.94 o 
   1  -7  12       23.22       19.36      3.78 o 
   2  -7  12        4.52        5.83      3.85 o 
   3  -7  12       11.66       12.99      4.18 o 
   4  -7  12       90.03      112.32      6.01 o 
   5  -7  12        2.51        6.16      4.62 o 
   6  -7  12       51.70       58.01      7.95 o 
  -8  -6  12        0.06       -2.09      6.44 o 
  -7  -6  12        0.41        5.05      4.78 o 
  -6  -6  12        5.49       -4.31      4.31 o 
  -5  -6  12        2.38        2.85      3.46 o 
  -4  -6  12       17.56       17.39      4.17 o 
  -3  -6  12       23.38       27.25      3.37 o 
  -2  -6  12       26.61       24.56      3.53 o 
  -1  -6  12        0.81       -3.08      3.08 o 
   0  -6  12       25.08       20.10      3.72 o 
   1  -6  12       38.98       41.33      4.47 o 
   2  -6  12       70.19       75.04      5.02 o 
   3  -6  12       76.55       72.40      5.76 o 
   4  -6  12       94.91       87.77      6.93 o 
   5  -6  12      184.03      192.98      9.53 o 
   6  -6  12      215.42      237.56      9.76 o 
  -9  -5  12       45.45       60.26      9.73 o 
  -8  -5  12       73.68       57.55      9.23 o 
  -7  -5  12      144.19      133.12     10.82 o 
  -6  -5  12      171.25      193.57      7.93 o 
  -5  -5  12        5.34        1.46      4.34 o 
  -4  -5  12       27.53       20.00      3.96 o 
  -3  -5  12      167.33      167.85      7.12 o 
  -2  -5  12      249.86      255.11      7.55 o 
  -1  -5  12      228.33      240.95      8.11 o 
   0  -5  12      288.72      292.73      7.37 o 
   1  -5  12      423.89      443.99      9.40 o 
   2  -5  12      272.92      278.26      7.74 o 
   3  -5  12       34.58       32.69      7.20 o 
   4  -5  12        1.44       -2.52      4.67 o 
   5  -5  12      259.57      277.54     12.59 o 
   6  -5  12       70.44       69.24      8.35 o 
  -9  -4  12      120.39      149.68     10.34 o 
  -8  -4  12      307.60      276.07     17.99 o 
  -7  -4  12      537.58      531.44     17.56 o 
  -6  -4  12      204.71      213.91      9.94 o 
  -5  -4  12      109.32      128.82      7.59 o 
  -4  -4  12       17.08       23.89      4.28 o 
  -3  -4  12        7.79       -1.44      3.42 o 
  -2  -4  12      195.32      190.91      6.21 o 
  -1  -4  12      109.19      104.18      4.26 o 
   0  -4  12      122.62      133.77      6.90 o 
   1  -4  12       52.48       54.86      4.20 o 
   2  -4  12      216.28      175.02      6.45 o 
   3  -4  12      218.62      206.65      9.15 o 
   4  -4  12      205.78      223.52      7.85 o 
   5  -4  12        9.28       11.52      5.50 o 
   6  -4  12       61.26       51.70      6.82 o 
   7  -4  12       94.91       82.03      8.17 o 
 -10  -3  12       95.88       92.26      9.19 o 
  -9  -3  12       41.99       37.29      7.39 o 
  -8  -3  12       49.03       58.03      8.79 o 
  -7  -3  12       58.79       78.70      8.37 o 
  -6  -3  12      136.42      118.25      8.53 o 
  -5  -3  12      232.68      237.40     11.63 o 
  -4  -3  12       23.98       18.94      4.41 o 
  -3  -3  12      236.20      255.32      7.28 o 
  -2  -3  12       22.64       21.43      3.94 o 
  -1  -3  12       21.29       23.69      3.97 o 
   0  -3  12       76.35       48.29      4.98 o 
   1  -3  12       57.78       61.02      4.85 o 
   2  -3  12      143.44      156.17      5.77 o 
   3  -3  12       60.95       59.01      6.06 o 
   4  -3  12        5.77       11.93      5.26 o 
   5  -3  12      161.33      190.40     11.04 o 
   6  -3  12       22.68       24.70      6.33 o 
   7  -3  12       30.70       38.37      6.97 o 
 -10  -2  12        1.23        6.08      6.12 o 
  -9  -2  12        3.19        6.64      5.85 o 
  -8  -2  12        0.38        0.02      5.36 o 
  -7  -2  12      126.64       94.56     11.87 o 
  -6  -2  12       42.22       55.34     11.05 o 
  -5  -2  12        0.24       -1.82      4.38 o 
  -4  -2  12       39.97       48.36      4.83 o 
  -3  -2  12      175.31      164.07      8.67 o 
  -2  -2  12      131.17      132.75      6.10 o 
  -1  -2  12       77.10       76.30      4.87 o 
   0  -2  12      198.36      186.33      9.13 o 
   1  -2  12      236.82      243.24      7.55 o 
   2  -2  12      485.18      526.93     11.08 o 
   3  -2  12        5.59        7.38      3.20 o 
   4  -2  12      209.07      223.81     13.99 o 
   5  -2  12      119.47      147.95      7.23 o 
   6  -2  12       41.32       29.35      5.52 o 
 -10  -1  12      142.36      126.18      9.33 o 
  -9  -1  12       86.68       97.42      8.91 o 
  -8  -1  12      130.28      143.61      9.04 o 
  -7  -1  12       18.19        0.83      5.59 o 
  -6  -1  12        5.46        1.59      4.73 o 
  -5  -1  12       94.51      108.30     10.28 o 
  -4  -1  12      314.39      298.98     11.30 o 
  -3  -1  12      581.92      560.40     21.33 o 
  -2  -1  12      489.53      513.61     12.55 o 
  -1  -1  12      594.97      624.27     13.98 o 
   0  -1  12      220.32      198.64      8.36 o 
   1  -1  12      209.26      213.23      7.38 o 
   2  -1  12      190.73      209.99      7.34 o 
   3  -1  12      429.63      435.91     11.44 o 
   4  -1  12      135.65      144.36     10.36 o 
   5  -1  12      110.77       99.46      8.82 o 
   6  -1  12      117.64      101.50      9.93 o 
 -10   0  12       43.57       23.61      6.52 o 
  -9   0  12       43.12       43.18      9.51 o 
  -8   0  12      111.00      114.47      9.35 o 
  -7   0  12       78.19       71.28      8.06 o 
  -6   0  12       69.45       63.14      7.56 o 
  -5   0  12       51.25       54.18      6.20 o 
  -4   0  12      213.42      208.85     15.76 o 
  -3   0  12      307.96      291.74     10.77 o 
  -2   0  12      118.89      132.36      7.84 o 
  -1   0  12        3.20        4.49      3.71 o 
   0   0  12       39.75       34.16      6.03 o 
   1   0  12       32.11       23.68      5.41 o 
   2   0  12       53.64       55.95      5.88 o 
   3   0  12      220.68      224.67     11.02 o 
   4   0  12       16.74       11.14      5.72 o 
   5   0  12        5.03       -2.00      6.90 o 
   6   0  12       31.39       30.56      6.76 o 
 -10   1  12       53.13       56.98      7.10 o 
  -9   1  12      118.53      137.81     12.98 o 
  -8   1  12        0.58       -2.48      4.45 o 
  -7   1  12       20.79        6.09      6.42 o 
  -6   1  12       69.53       61.11      5.73 o 
  -5   1  12        5.41        2.42      3.93 o 
  -4   1  12       37.27       38.33      5.02 o 
  -3   1  12        3.77        1.97      3.87 o 
  -2   1  12        0.09       -4.80      4.80 o 
  -1   1  12       21.63       15.25      4.40 o 
   0   1  12        1.54       -2.03      7.21 o 
   1   1  12       22.59       22.95      5.92 o 
   2   1  12       13.67       12.73     11.41 o 
   3   1  12       13.68       20.49      7.52 o 
   4   1  12      196.85      208.76     23.61 o 
   5   1  12       33.33       26.25      8.74 o 
   6   1  12      243.66      265.88     13.96 o 
 -10   2  12        3.78       -4.17      4.17 o 
  -9   2  12       20.66       37.25      5.39 o 
  -8   2  12       15.15       13.19      4.86 o 
  -7   2  12        9.46        1.92      4.36 o 
  -6   2  12        1.76       -1.97      3.97 o 
  -5   2  12      191.53      185.43      8.22 o 
  -4   2  12      186.72      169.51     12.18 o 
  -3   2  12      188.93      207.13      8.26 o 
  -2   2  12      152.47      140.38      8.12 o 
  -1   2  12      205.02      203.83     17.56 o 
   0   2  12       93.00      101.15     12.08 o 
   1   2  12       72.94       88.11     12.15 o 
   2   2  12      165.70      182.76     20.77 o 
   3   2  12       71.56       61.71     15.43 o 
   4   2  12       41.22       34.55     11.30 o 
   5   2  12      146.35      170.89     15.40 o 
  -9   3  12      111.94      134.72      7.65 o 
  -8   3  12      190.42      213.10     11.45 o 
  -7   3  12      141.10      133.59      7.42 o 
  -6   3  12      109.42      121.62      6.56 o 
  -5   3  12      226.46      242.45      8.74 o 
  -4   3  12      157.01      162.50      7.44 o 
  -3   3  12      198.44      205.19      8.31 o 
  -2   3  12       36.85       41.24      5.35 o 
  -1   3  12       92.48       82.17     13.94 o 
   0   3  12       48.88       62.31     35.90 o 
   1   3  12      297.93      312.70     24.92 o 
   2   3  12      448.97      406.45     27.89 o 
   3   3  12      100.15      127.98     14.43 o 
   4   3  12        7.99       -9.10      9.10 o 
  -9   4  12       38.58       36.39      6.22 o 
  -8   4  12       94.26       93.22      6.16 o 
  -7   4  12      245.18      237.80      9.09 o 
  -6   4  12      292.03      291.89      9.31 o 
  -5   4  12      187.00      175.16     10.55 o 
  -4   4  12       54.22       56.19      7.22 o 
  -3   4  12        0.82       -1.75      3.90 o 
  -2   4  12        0.58       -3.15      3.91 o 
  -1   4  12       57.90       41.13      9.69 o 
   0   4  12       13.18       11.27     11.87 o 
   1   4  12       65.62       46.28     14.83 o 
   2   4  12       34.30       33.96     10.81 o 
   3   4  12       42.03       22.17     10.46 o 
   4   4  12        1.91        5.27     18.99 o 
  -8   5  12        1.41       -5.19      5.44 o 
  -7   5  12       30.38       28.13      6.53 o 
  -6   5  12       69.64       59.98      5.52 o 
  -5   5  12       18.07       19.09      4.99 o 
  -4   5  12        4.74       -1.39      3.86 o 
  -3   5  12        1.35       -4.38      6.31 o 
  -2   5  12       15.91       13.36      5.29 o 
  -1   5  12      139.53      186.91     20.17 o 
   0   5  12      110.07      105.03     17.21 o 
   1   5  12        2.75        1.30      8.78 o 
   2   5  12        9.01        6.97      9.80 o 
  -7   6  12       45.30       54.92      8.61 o 
  -6   6  12      202.15      261.00     15.23 o 
  -5   6  12      160.58      183.98      8.12 o 
  -4   6  12       27.03       24.04      5.08 o 
  -3   6  12       13.09       13.49      4.64 o 
  -2   6  12        1.19        4.82      6.37 o 
  -1   6  12       94.52       87.82     16.61 o 
   0   6  12      340.25      310.33     26.11 o 
   1   6  12      281.25      293.47     18.46 o 
  -5   7  12      109.32      107.38     10.27 o 
  -4   7  12      172.35      230.29     22.55 o 
  -3   7  12       46.18       45.12      5.54 o 
  -2   7  12       84.79       86.79     12.46 o 
  -1   7  12      196.68      179.79     20.77 o 
  -3  -9  13       16.71        8.79      6.13 o 
  -2  -9  13      125.48      161.33     10.79 o 
  -1  -9  13       30.37       17.37      6.31 o 
   0  -9  13        3.66       -1.55      4.82 o 
   1  -9  13        2.91       -2.42      4.89 o 
   2  -9  13        9.73        8.59      5.91 o 
  -5  -8  13       95.56      108.86      7.04 o 
  -4  -8  13       56.87       54.65      5.96 o 
  -3  -8  13      151.00      164.77      6.34 o 
  -2  -8  13      139.25      164.47     11.33 o 
  -1  -8  13       98.51       89.80      5.34 o 
   0  -8  13      242.65      257.11      7.27 o 
   1  -8  13       93.80      100.15      7.58 o 
   2  -8  13        4.39        5.99      5.45 o 
   3  -8  13        8.54       -0.30      6.77 o 
  -6  -7  13       27.42       34.99      7.11 o 
  -5  -7  13      105.58      122.83      7.63 o 
  -4  -7  13      131.03      133.01      7.13 o 
  -3  -7  13       76.05       72.67      7.65 o 
  -2  -7  13       10.36       12.47      4.51 o 
  -1  -7  13      159.85      157.59      6.55 o 
   0  -7  13      103.58      103.31      5.96 o 
   1  -7  13      108.72      102.00      5.74 o 
   2  -7  13       68.47       64.72      6.44 o 
   3  -7  13       18.58       21.00      5.32 o 
   4  -7  13        0.19        1.54      4.87 o 
  -7  -6  13        7.34       -4.65      5.86 o 
  -6  -6  13       48.76       53.71      5.99 o 
  -5  -6  13       12.10        6.19      4.72 o 
  -4  -6  13       24.97       25.28      4.90 o 
  -3  -6  13       12.58       10.21      4.44 o 
  -2  -6  13        7.08        7.80      4.33 o 
  -1  -6  13        1.74        2.61      3.46 o 
   0  -6  13        6.33        2.58      3.59 o 
   1  -6  13       23.36       19.08      4.28 o 
   2  -6  13       43.86       31.50      8.22 o 
   3  -6  13       36.34       57.19      7.62 o 
   4  -6  13       40.42       34.46      6.43 o 
   5  -6  13      164.72      201.15     11.78 o 
  -8  -5  13        7.00        2.19      6.32 o 
  -7  -5  13       30.54       25.41      7.96 o 
  -6  -5  13      152.06      139.01     16.33 o 
  -5  -5  13      278.23      255.34      9.97 o 
  -4  -5  13      380.42      411.93     11.94 o 
  -3  -5  13       67.37       85.59      5.67 o 
  -2  -5  13       17.37       15.23      3.96 o 
  -1  -5  13       65.60       68.93      5.32 o 
   0  -5  13       77.70       82.36      7.92 o 
   1  -5  13      111.58      115.41      5.73 o 
   2  -5  13      313.57      327.60      9.09 o 
   3  -5  13      189.88      197.41      8.16 o 
   4  -5  13      281.01      253.50     10.70 o 
   5  -5  13      247.41      270.59     12.75 o 
  -8  -4  13      104.88      104.15      9.23 o 
  -7  -4  13       32.70       45.34      7.35 o 
  -6  -4  13       43.43       47.74      8.60 o 
  -5  -4  13       14.22       17.97      6.89 o 
  -4  -4  13       85.09      102.98      6.45 o 
  -3  -4  13      101.13       97.88      5.89 o 
  -2  -4  13      429.58      431.48      9.07 o 
  -1  -4  13      311.10      332.78      9.12 o 
   0  -4  13        1.77        0.88      4.21 o 
   1  -4  13       34.00       36.27      4.25 o 
   2  -4  13       48.54       54.28      4.98 o 
   3  -4  13      188.32      202.64      8.15 o 
   4  -4  13      603.91      599.79     14.75 o 
   5  -4  13       88.74       94.68      8.64 o 
  -9  -3  13      100.07       98.94      9.32 o 
  -8  -3  13      162.47      144.10      9.95 o 
  -7  -3  13       78.01       76.47      7.95 o 
  -6  -3  13       15.96       29.52      9.20 o 
  -5  -3  13       84.21       86.27      8.96 o 
  -4  -3  13       69.00       65.70      8.32 o 
  -3  -3  13        0.58       -4.62      4.62 o 
  -2  -3  13        1.37        1.19      3.75 o 
  -1  -3  13       13.69       15.44      4.56 o 
   0  -3  13        0.64       -1.47      4.07 o 
   1  -3  13       37.02       24.33      4.57 o 
   2  -3  13      115.39      110.79     11.48 o 
   3  -3  13        9.49        3.79      4.24 o 
   4  -3  13       23.56       26.82      5.29 o 
   5  -3  13       40.01       33.44      5.37 o 
  -9  -2  13        0.29       -4.47      5.77 o 
  -8  -2  13        4.69        4.64      6.01 o 
  -7  -2  13        1.08       -5.88      5.88 o 
  -6  -2  13        1.45        5.56      5.93 o 
  -5  -2  13        0.56        7.86      6.11 o 
  -4  -2  13       46.18       38.18      7.28 o 
  -3  -2  13      256.83      250.59     17.99 o 
  -2  -2  13        7.81        5.28      3.97 o 
  -1  -2  13      210.33      202.82      8.85 o 
   0  -2  13        8.11        1.71      4.87 o 
   1  -2  13      161.50      170.14      8.14 o 
   2  -2  13      170.50      166.59     10.78 o 
   3  -2  13      268.11      240.36     12.76 o 
   4  -2  13      506.28      531.90     16.52 o 
   5  -2  13       12.49       12.37      6.92 o 
  -9  -1  13       25.38       27.75      6.71 o 
  -8  -1  13       26.27       29.31      6.62 o 
  -7  -1  13       40.68       33.70      7.44 o 
  -6  -1  13       56.57       39.81      7.33 o 
  -5  -1  13       61.28       51.81     11.28 o 
  -4  -1  13        8.21       10.60      5.92 o 
  -3  -1  13       52.69       53.91      6.51 o 
  -2  -1  13      195.89      193.89     13.49 o 
  -1  -1  13      115.24      111.58      8.50 o 
   0  -1  13      115.97      125.11     10.23 o 
   1  -1  13       69.94       87.37      8.04 o 
   2  -1  13        1.61       -1.97      5.73 o 
   3  -1  13      326.53      301.55     12.41 o 
   4  -1  13      120.48      153.47     11.59 o 
   5  -1  13        8.74       15.85      7.30 o 
  -9   0  13       59.84       81.76      8.16 o 
  -8   0  13       30.93       15.96      6.62 o 
  -7   0  13       52.48       65.92      8.11 o 
  -6   0  13       14.53       14.90      6.27 o 
  -5   0  13      132.69      139.08      9.83 o 
  -4   0  13      408.66      430.01     13.60 o 
  -3   0  13      158.89      162.58     15.42 o 
  -2   0  13       10.65        7.65      4.99 o 
  -1   0  13       77.34       71.58      8.52 o 
   0   0  13      179.64      193.03     32.04 o 
   1   0  13      148.53      191.66     20.77 o 
   2   0  13      291.73      261.73     15.51 o 
   3   0  13       50.22       39.12      8.42 o 
   4   0  13        4.58       -3.49      9.79 o 
  -9   1  13        2.13       -2.26      5.23 o 
  -8   1  13       20.98       27.22      7.12 o 
  -7   1  13       39.13       41.71      7.29 o 
  -6   1  13        5.24        6.79      5.76 o 
  -5   1  13       38.26       43.71      7.07 o 
  -4   1  13      171.37      170.63     10.32 o 
  -3   1  13       57.59       46.18      7.04 o 
  -2   1  13        2.29       -0.02      6.25 o 
  -1   1  13       11.80        3.36      5.20 o 
   0   1  13        0.18       -7.71     10.68 o 
   1   1  13        1.27       -9.49      9.49 o 
   2   1  13       38.33       25.51     13.65 o 
   3   1  13        0.69       -4.63      8.27 o 
   4   1  13       23.06       40.65     11.57 o 
  -8   2  13        7.62        9.37      5.93 o 
  -7   2  13        0.44       -4.66      4.66 o 
  -6   2  13        2.13       -1.41      4.55 o 
  -5   2  13        2.31       -5.11      5.11 o 
  -4   2  13        0.37        1.86      5.33 o 
  -3   2  13       95.67      109.92      8.89 o 
  -2   2  13       77.64       64.31      9.54 o 
  -1   2  13       86.04      108.98     11.40 o 
   0   2  13       55.44       64.68     16.02 o 
   1   2  13       17.65       12.46     12.46 o 
   2   2  13       29.20       34.42     14.24 o 
   3   2  13      200.89      271.76     26.11 o 
  -8   3  13       69.13       62.68      6.43 o 
  -7   3  13       84.09      105.40      8.05 o 
  -6   3  13       45.06       41.33      5.95 o 
  -5   3  13      114.33       92.47      7.12 o 
  -4   3  13      178.90      186.84     10.55 o 
  -3   3  13       82.74       64.54      7.77 o 
  -2   3  13        1.45        6.21      6.82 o 
  -1   3  13       41.90       33.71      8.69 o 
   0   3  13      194.18      199.96     21.36 o 
   1   3  13      387.41      384.50     29.07 o 
   2   3  13       91.49      135.29     20.17 o 
   3   3  13       48.73       41.72     21.66 o 
  -7   4  13       71.60       71.65      6.46 o 
  -6   4  13      262.28      266.37     10.20 o 
  -5   4  13      129.87      142.96      8.18 o 
  -4   4  13       86.79       73.92      6.85 o 
  -3   4  13       67.85      100.89     12.03 o 
  -2   4  13       73.66       53.23      9.27 o 
  -1   4  13        5.68        8.90     11.87 o 
   0   4  13        4.80        3.56     12.46 o 
   1   4  13       68.53       48.66     15.43 o 
  -6   5  13       54.34       57.12      5.90 o 
  -5   5  13       37.02       41.56      5.98 o 
  -4   5  13        5.56        3.59      4.89 o 
  -3   5  13        3.55       -5.22      5.22 o 
  -2   5  13        3.04        4.12      6.81 o 
  -1   5  13        0.02        5.34     11.27 o 
   0   5  13       11.08       16.61     14.24 o 
  -2  -8  14      129.69      124.68      8.44 o 
  -1  -8  14       92.17      104.67      6.43 o 
   0  -8  14       67.80       60.93      5.51 o 
  -4  -7  14       68.42       59.12      7.29 o 
  -3  -7  14      488.72      560.93     13.66 o 
  -2  -7  14      127.78      121.30      7.81 o 
  -1  -7  14        5.73       -0.17      4.24 o 
   0  -7  14      122.82      133.97      8.18 o 
   1  -7  14      105.94      120.34      6.99 o 
   2  -7  14        3.91        0.76      5.20 o 
  -5  -6  14       38.45       41.64      8.62 o 
  -4  -6  14       11.33       10.57      7.52 o 
  -3  -6  14        0.43       -0.42      5.96 o 
  -2  -6  14        0.39       -1.47      5.62 o 
  -1  -6  14        4.67        3.12      5.62 o 
   0  -6  14       16.67        2.85      6.93 o 
   1  -6  14       40.64       38.96      6.96 o 
   2  -6  14       12.08       -4.14      4.14 o 
   3  -6  14       24.95       16.07      5.89 o 
  -6  -5  14        3.85        4.41      7.29 o 
  -5  -5  14        0.02       -5.06      5.68 o 
  -4  -5  14        3.69        7.54      5.38 o 
  -3  -5  14       20.00       22.28      5.14 o 
  -2  -5  14       22.39       23.66      5.81 o 
  -1  -5  14        4.24       -1.51      4.71 o 
   0  -5  14       32.11       39.77      6.69 o 
   1  -5  14        8.00        7.41      6.74 o 
   2  -5  14       16.29       11.68      4.54 o 
   3  -5  14       49.91       52.69      5.82 o 
  -7  -4  14       24.95       22.41      6.75 o 
  -6  -4  14        3.59       -6.17      6.17 o 
  -5  -4  14       71.82       72.16     13.93 o 
  -4  -4  14      227.27      223.77     12.90 o 
  -3  -4  14      110.61      111.23      8.04 o 
  -2  -4  14        4.80        0.81      4.89 o 
  -1  -4  14       13.71       29.97      5.39 o 
   0  -4  14       49.89       61.91      7.23 o 
   1  -4  14       20.56       14.88      5.91 o 
   2  -4  14        1.56        0.98      5.61 o 
   3  -4  14       71.61       75.71      8.69 o 
  -7  -3  14       25.59       22.53      7.90 o 
  -6  -3  14       57.34       47.05      8.62 o 
  -5  -3  14      130.88      114.36     12.40 o 
  -4  -3  14      253.05      280.01     13.78 o 
  -3  -3  14       32.34       33.42      7.42 o 
  -2  -3  14       36.99       41.90      6.96 o 
  -1  -3  14       52.45       75.76      6.83 o 
   0  -3  14       39.25       53.12      7.27 o 
   1  -3  14      128.51      127.90     10.87 o 
   2  -3  14       14.62       11.05      6.03 o 
   3  -3  14       14.21       16.33      7.23 o 
  -7  -2  14        7.63        7.91      8.30 o 
  -6  -2  14       17.73       18.83      7.18 o 
  -5  -2  14       69.39       68.35      9.40 o 
  -4  -2  14       59.49       53.90      8.07 o 
  -3  -2  14       26.87       20.84      8.53 o 
  -2  -2  14      133.25      144.05     22.84 o 
  -1  -2  14        0.05       -3.98      7.42 o 
   0  -2  14       15.20       14.11      6.14 o 
   1  -2  14       22.26       23.11      7.88 o 
   2  -2  14        0.67       -8.81      8.81 o 
   3  -2  14       33.99       36.99      8.81 o 
  -7  -1  14        0.04       -5.85      5.85 o 
  -6  -1  14       11.49        7.59      6.72 o 
  -5  -1  14       43.91       46.91      7.97 o 
  -4  -1  14        6.75       11.09      6.44 o 
  -3  -1  14        5.00       -0.22      6.84 o 
  -2  -1  14       12.57        9.79      7.52 o 
  -1  -1  14       40.56       44.30      9.62 o 
   0  -1  14       25.72       20.84      8.59 o 
   1  -1  14       35.03       35.98     21.95 o 
   2  -1  14       91.47      102.57     10.55 o 
   3  -1  14      304.07      343.55     31.74 o 
  -7   0  14        1.38       12.41      6.67 o 
  -6   0  14      142.18      126.66     10.17 o 
  -5   0  14      293.17      303.21     13.65 o 
  -4   0  14       43.63       29.91      8.45 o 
  -3   0  14       10.68        8.69     14.24 o 
  -2   0  14      112.88       98.52     16.91 o 
  -1   0  14      190.99      205.04     14.61 o 
   0   0  14      222.87      232.45     16.32 o 
   1   0  14      154.23      159.61     20.77 o 
   2   0  14       63.61       42.13     15.43 o 
   3   0  14       80.16       98.50     17.21 o 
  -7   1  14       31.87       21.49      7.05 o 
  -6   1  14        6.83        3.53     12.73 o 
  -5   1  14        3.91        5.30      6.19 o 
  -4   1  14       71.69       78.28      8.52 o 
  -3   1  14      186.30      189.40     13.83 o 
  -2   1  14       83.72      103.21     11.31 o 
  -1   1  14        4.31        0.34      7.12 o 
   0   1  14       30.22       44.76     10.04 o 
   1   1  14      129.67      109.18     18.39 o 
   2   1  14       41.45       27.89     14.83 o 
  -6   2  14       10.45        1.91      6.02 o 
  -5   2  14        6.66        4.83      6.11 o 
  -4   2  14        6.14       -3.51      5.74 o 
  -3   2  14       17.23       15.48      7.55 o 
  -2   2  14        0.47       -6.25      6.25 o 
  -1   2  14        0.29       -6.84      6.84 o 
   0   2  14        4.94       20.77     13.65 o 
   1   2  14        0.58      -11.87     11.87 o 
  -6   3  14       11.96       13.14      6.46 o 
  -5   3  14        0.40       -2.66      5.68 o 
  -4   3  14        1.51       -5.24      5.24 o 
  -3   3  14       42.06       22.32      8.60 o 
  -2   3  14      187.63      235.87     14.95 o 
  -1   3  14      102.12       82.73     11.26 o 
   0   3  14       17.45       11.87     13.65 o 
  -3  -5  15       19.41       14.75     14.83 o 
  -2  -5  15       17.69       25.77      8.73 o 
  -1  -5  15        0.01       -2.52      6.14 o 
   0  -5  15        7.18       -6.22      6.22 o 
  -4  -4  15       33.69       40.33     10.49 o 
  -3  -4  15      143.27      146.91     10.93 o 
  -2  -4  15       36.57       37.78      8.58 o 
  -1  -4  15        4.93       -0.92      8.05 o 
   0  -4  15        4.07        0.06      7.56 o 
  -5  -3  15       82.48       83.02      9.85 o 
  -4  -3  15      171.12      164.36     19.58 o 
  -3  -3  15       83.57       78.62     11.75 o 
  -2  -3  15       50.13       56.80     13.35 o 
  -1  -3  15       68.89       73.65      9.30 o 
   0  -3  15       19.38       16.38      7.90 o 
   1  -3  15       19.65       14.95      7.73 o 
  -5  -2  15      304.37      320.48     36.38 o 
  -4  -2  15       38.57       31.28      9.43 o 
  -3  -2  15        7.77        7.16      8.11 o 
  -2  -2  15       13.92        3.15      7.94 o 
  -1  -2  15       45.16       39.48     10.22 o 
   0  -2  15       85.61       66.25      9.34 o 
  -5  -1  15        5.22        5.52      7.65 o 
  -4  -1  15       17.02        8.96     10.09 o 
  -3  -1  15        0.01        2.83      7.84 o 
  -2  -1  15        0.37       -2.56      7.68 o 
  -1  -1  15        5.82       -1.46     11.87 o 
   0  -1  15        1.41        3.38      8.27 o 
  -4   0  15       19.72        5.70      8.36 o 
  -3   0  15        3.08        1.48     16.91 o 
  -2   0  15       63.71       51.40     10.26 o 
  -1   0  15       97.50      103.74     12.57 o 
  -3   1  15        8.21       11.87      8.11 o 
                                                 
